# Supplementary material for: Freshwater Recirculating Aquaculture System Operations Drive Biofilter Bacterial Community Shifts around a Stable Nitrifying Consortium of Ammonia-Oxidizing Archaea and Comammox Nitrospira
Source: Front Microbiol. 2017 Jan 30;8:101. doi: 10.3389/fmicb.2017.00101 (PMC5276851; doi:10.3389/fmicb.2017.00101)
Supplement: Supplementary file 1 [file Table1.XLSX]

## Sheet: Sheet1
BF_Number	Sample_Date	Site	Days Since Rearing Cycle Start	Number Of Fish	Fish Mortalities	Culled Fish	System pH	Air Temp °C	Water Temp °C	Conductivity mS/cm	System Ammonia (mg/L)	System Nitrite (mg/L)	Biofilter_PSI	Biofilter Influent Ammonia (µmol/L)	Biofilter Effluent Ammonia (µmol/L)	Biofilter Influent Nitrite (µmol/L)	Biofilter Effluent Nitrite (µmol/L)	Oxidation Reduction Potential (mV)	Perch_Strain	Food Size (mm)	kg feed	qPCR	Bacteria_V6	Bacteria_V6_SequenceCount	Archaea_V6	Archaea_V6_SequenceCount	Bacteria_V4-V5	Bacteria_V4-V5_SequenceCount	Biofilter_Water_sample*	BiofilterWater_SequenceCount
BF0000A	2013-09-25	Surface	-69	10262	0	0	6.8	20	22.3	2000	0.8	0.02	8.5	NA	NA	NA	NA	577	Sassafras	3	9	TRUE	TRUE	660932	FALSE	NA	FALSE	NA	FALSE	NA
BF0001A	2013-11-07	Surface	-26	9495	1	0	6.9	20	22.1	1800	0.6	0.15	7.5	NA	NA	NA	NA	580	Sassafras	3	6	FALSE	TRUE	934430	FALSE	NA	FALSE	NA	FALSE	NA
BF0014A	2013-12-03	Surface	0	0	0	0	NA	NA	NA	NA	NA	NA	NA	NA	NA	NA	NA	NA	NA	NA	NA	TRUE	TRUE	693574	TRUE	702434	FALSE	NA	TRUE	908784
BF0015A	2013-12-10	Surface	7	10550	0	0	7.2	20.6	20.2	400	0.5	0.01	8	8.277	3.365	0.566	0.176	311	Choptank_MixedAge	2.5	2	FALSE	TRUE	970347	TRUE	793291	FALSE	NA	TRUE	1091942
BF0016A	2013-12-17	Surface	14	10550	0	0	6.85	20.5	20.6	400	0.4	0.01	8	5.904	3.898	0.532	0.198	461	Choptank_MixedAge	2.5	3	FALSE	TRUE	894159	FALSE	NA	FALSE	NA	FALSE	NA
BF0017A	2013-12-26	Surface	23	10550	0	0	7.1	21	21	800	0.4	0.02	8	9.505	4.82	0.99	0.32	538	Choptank_MixedAge	3	3	FALSE	FALSE	NA	FALSE	NA	FALSE	NA	FALSE	NA
BF0018A	2014-01-03	Surface	31	10550	0	0	6.95	21.8	20.5	900	0.4	0.02	8	5.89	2.482	0.301	0.264	539	Choptank_MixedAge	3	3	FALSE	TRUE	1171256	FALSE	NA	FALSE	NA	TRUE	1171256
BF0019A	2014-01-07	Surface	35	10550	0	0	6.95	20.5	20.2	1000	0.4	0.02	8	7.199	5.884	1.795	0.379	538	Choptank_MixedAge	3	3	FALSE	FALSE	NA	FALSE	NA	FALSE	NA	FALSE	NA
BF0020A	2014-01-14	Surface	42	10550	0	0	6.95	20.8	21	1300	0.5	0.02	8	6.571	3.964	0.808	0.338	546	Choptank_MixedAge	3	4	TRUE	FALSE	NA	TRUE	611852	FALSE	NA	FALSE	NA
BF0022A	2014-01-28	Surface	56	10549	0	0	7.05	20.5	20.6	1600	0.5	0.03	8	4.293	3.964	0.742	0.402	547	Choptank_MixedAge	3	3	FALSE	TRUE	799555	TRUE	645351	FALSE	NA	FALSE	NA
BF0023A	2014-02-04	Surface	63	10549	0	0	7	20	20.9	1600	0.5	0.02	8	8.326	34.888	0.655	0.271	548	Choptank_MixedAge	3	4	TRUE	TRUE	1030536	TRUE	589614	FALSE	NA	FALSE	NA
BF0024A	2014-02-11	Surface	70	10548	0	0	7	20.2	21	1500	0.5	0.01	8	8.063	1.885	1.606	0.464	552	Choptank_MixedAge	3	3	FALSE	FALSE	NA	FALSE	NA	FALSE	NA	FALSE	NA
BF0025A	2014-02-18	Surface	77	10548	0	0	7.05	21.5	21	1500	0.5	0.03	8	10.618	4.101	0.828	0.637	549	Choptank_MixedAge	3	4	FALSE	TRUE	1237630	TRUE	528858	FALSE	NA	FALSE	NA
BF0026A	2014-02-25	Surface	84	10548	0	0	7	21.8	21.5	1500	0.6	0.03	8	5.424	3.532	1.351	0.564	551	Choptank_MixedAge	3	4	FALSE	FALSE	NA	FALSE	NA	FALSE	NA	FALSE	NA
BF0027A	2014-03-04	Surface	91	10548	0	0	7	21	21.2	1800	0.5	0.02	8	5.33609	0.269	1.41235	0.6913	555	Choptank_MixedAge	3	4	TRUE	TRUE	1237060	TRUE	550271	FALSE	NA	TRUE	917807
BF0028A	2014-03-11	Surface	98	10548	0	0	7	21.2	21.7	1800	0.5	0.02	8.5	4.93982	0.185834	1.59165	0.6803	554	Choptank_MixedAge	3	4	FALSE	TRUE	1216355	FALSE	NA	FALSE	NA	FALSE	NA
BF0029A	2014-03-18	Surface	105	10548	0	0	7	21.4	21.5	1600	0.6	0.02	8.5	12.183	0.56575	1.419	1.023	559	Choptank_MixedAge	3	3	FALSE	TRUE	963789	FALSE	NA	FALSE	NA	FALSE	NA
BF0030A	2014-03-25	Surface	112	10547	0	0	7	21	21.3	1400	0.5	0.03	8.5	8.58	1.076	1.253	0.752	557	Choptank_MixedAge	3	6	FALSE	TRUE	847578	TRUE	516734	FALSE	NA	FALSE	NA
BF0031A	2014-04-01	Surface	119	10546	0	1	7.1	21	21.9	2000	0.6	0.02	8.5	11.116	0.449	1.992	1.145	555	Choptank_MixedAge	3	6	TRUE	TRUE	893745	TRUE	785891	FALSE	NA	FALSE	NA
BF0032A	2014-04-08	Surface	126	10546	0	0	7	21.4	22.1	1500	0.6	0.03	8.5	10.842	0.638	1.687	0.886	559	Choptank_MixedAge	3	7	FALSE	TRUE	1474927	TRUE	415399	FALSE	NA	FALSE	NA
BF0034A	2014-04-15	Surface	133	10546	0	0	7	21.7	22.3	1900	0.7	0.03	8	17.373	1.541	2.576	1.512	556	Choptank_MixedAge	3	8	FALSE	FALSE	NA	FALSE	NA	FALSE	NA	FALSE	NA
BF0037A	2014-05-06	Surface	154	10545	0	0	7	22	22.7	1700	0.5	0.02	8	0.957	1.09	1.863	1.964	560	Choptank_MixedAge	3	8	TRUE	FALSE	NA	FALSE	NA	FALSE	NA	FALSE	NA
BF0038A	2014-06-03	Surface	182	10535	1	0	NA	NA	24	1300	0.7	0.03	7.5	17.802	1.398	5.937	1.398	564	Choptank_MixedAge	3	8	TRUE	FALSE	NA	FALSE	NA	FALSE	NA	FALSE	NA
BF0039A	2014-06-11	Surface	190	10533	0	0	6.95	22.5	24	1400	1	0.04	7.5	20.165	0.657	5.535	1.262	556	Choptank_MixedAge	3	9	TRUE	FALSE	NA	FALSE	NA	FALSE	NA	FALSE	NA
BF0041A	2014-07-15	Surface	224	10495	1	9	7	22.8	24	315	1	0.05	7.5	NA	NA	NA	NA	547	Choptank_MixedAge	3	9	TRUE	FALSE	NA	FALSE	NA	FALSE	NA	FALSE	NA
BF0068B	2014-11-18	Surface	350	9998	0	1	7.1	22.5	21.6	1952	0.6	0.02	7.5	1.48	NA	8.61	NA	546	Choptank_NewMixed	3	7	TRUE	FALSE	NA	FALSE	NA	TRUE	27678	FALSE	NA
BF0069B	2014-11-18	Middle	350	9998	0	1	7.1	22.5	21.6	1952	0.6	0.02	7.5	9.83	NA	26.32	NA	NA	Choptank_NewMixed	3	7	TRUE	FALSE	NA	FALSE	NA	TRUE	42927	FALSE	NA
BF0070B	2014-11-18	Bottom	350	9998	0	1	7.1	22.5	21.6	1952	0.6	0.02	7.5	6.3	NA	13.1	NA	NA	Choptank_NewMixed	3	7	TRUE	FALSE	NA	FALSE	NA	TRUE	66126	FALSE	NA
BF0067B	2014-11-24	Surface	356	9996	0	0	7.2	22.5	21.6	1172	0.4	0.02	7.5	2.56	NA	1.83	NA	532	Choptank_NewMixed	3	6	TRUE	FALSE	NA	FALSE	NA	TRUE	19783	FALSE	NA
BF0066B	2014-11-24	Middle	356	9996	0	0	7.2	22.5	21.6	1172	0.4	0.02	7.5	4.16	NA	2.16	NA	NA	Choptank_NewMixed	3	6	TRUE	FALSE	NA	FALSE	NA	TRUE	88785	FALSE	NA
BF0065B	2014-11-24	Bottom	356	9996	0	0	7.2	22.5	21.6	1172	0.4	0.02	7.5	3.15	NA	1.06	NA	NA	Choptank_NewMixed	3	6	TRUE	FALSE	NA	FALSE	NA	TRUE	49794	FALSE	NA
BF0078A	2014-12-02	Surface	364	9995	0	0	7	22.1	22	1787	0.4	0.04	7	2.53	NA	4.33	NA	541	Choptank_NewMixed	3	7	TRUE	FALSE	NA	FALSE	NA	TRUE	45215	FALSE	NA
BF0079A	2014-12-02	Middle	364	9995	0	0	7	22.1	22	1787	0.4	0.04	7	1.94	NA	2.71	NA	NA	Choptank_NewMixed	3	7	TRUE	FALSE	NA	FALSE	NA	TRUE	33145	FALSE	NA
BF0080A	2014-12-02	Bottom	364	9995	0	0	7	22.1	22	1787	0.4	0.04	7	3.29	NA	4.37	NA	NA	Choptank_NewMixed	3	7	TRUE	FALSE	NA	FALSE	NA	FALSE	NA	FALSE	NA
BF0084A	2014-12-18	Surface	380	9990	0	0	7	21.2	21.2	1459	0.5	0.05	7.5	NA	NA	NA	NA	538	Choptank_NewMixed	3	7	TRUE	FALSE	NA	FALSE	NA	TRUE	77208	FALSE	NA
BF0085A	2014-12-18	Middle	380	9990	0	0	7	21.2	21.2	1459	0.5	0.05	7.5	NA	NA	NA	NA	NA	Choptank_NewMixed	3	7	TRUE	FALSE	NA	FALSE	NA	TRUE	86081	FALSE	NA
BF0086A	2014-12-18	Bottom	380	9990	0	0	7	21.2	21.2	1459	0.5	0.05	7.5	NA	NA	NA	NA	NA	Choptank_NewMixed	3	7	TRUE	FALSE	NA	FALSE	NA	TRUE	87060	FALSE	NA
BF0097A	2015-02-18	Surface	442	9986	1	0	7	21.5	22	1327	0.9	0.01	7.5	NA	NA	NA	NA	540	Choptank_NewMixed	3	7	FALSE	FALSE	NA	FALSE	NA	TRUE	75874	FALSE	NA
BF0098A	2015-02-18	Middle	442	9986	1	0	7	21.5	22	1327	0.9	0.01	7.5	NA	NA	NA	NA	NA	Choptank_NewMixed	3	7	FALSE	FALSE	NA	FALSE	NA	TRUE	86579	FALSE	NA
BF0099A	2015-02-18	Bottom	442	9986	1	0	7	21.5	22	1327	0.9	0.01	7.5	NA	NA	NA	NA	NA	Choptank_NewMixed	3	7	FALSE	FALSE	NA	FALSE	NA	TRUE	85895	FALSE	NA
	Mean Surface Samples						7.00536	21.25	21.5714	1407.57	0.567857	0.0289655	7.94643	9.01733	3.8406	1.68762	0.729838	539						1.00172e+06		613970		62296.4	*Bacteria V6 16S Gene Sequencing	1.02245e+06
	Standard Deviation Surface Samples						0.0853525	0.809893	0.944715	478.07	0.170084	0.0260113	0.392977	4.75964	7.31562	1.46161	0.491308	49.0087						226227		120788		25003.7		130183
NA = not available
