# Supplementary material for: Freshwater Recirculating Aquaculture System Operations Drive Biofilter Bacterial Community Shifts around a Stable Nitrifying Consortium of Ammonia-Oxidizing Archaea and Comammox Nitrospira
Source: Front Microbiol. 2017 Jan 30;8:101. doi: 10.3389/fmicb.2017.00101 (PMC5276851; doi:10.3389/fmicb.2017.00101)
Supplement: Supplementary file 2 [file Table2.XLSX]

## Sheet: Genus Count Data V6 Bacteria
Bacteria V6 data	Biofilter Sand Samples															Biofilter Water Samples
GAST Taxonomy	BF0000A	BF0001A	BF0014A	BF0015A	BF0016A	BF0022A	BF0023A	BF0025A	BF0027A	BF0028A	BF0029A	BF0030A	BF0031A	BF0032A		BF0014A	BF0015A	BF0018A	BF0027A
Bacteria;Acidobacteria;Acidobacteriia;Acidobacteriales;Acidobacteriaceae;Bryocella	0	51	0	0	0	0	0	0	0	0	0	0	0	0		0	0	0	0
Bacteria;Acidobacteria;Acidobacteriia;Acidobacteriales;Acidobacteriaceae;Granulicella	0	0	0	0	0	0	1	0	0	0	0	0	0	0		0	1	0	0
Bacteria;Acidobacteria;Acidobacteriia;Acidobacteriales;family_NA;genus_NA	256	570	234	496	383	119	434	274	365	644	307	251	350	438		42	25	23	15
Bacteria;Acidobacteria;Holophagae;Acanthopleuribacterales;Acanthopleuribacteraceae;Thermotomaculum	0	0	0	0	0	0	0	0	0	0	0	0	0	0		0	0	0	1
Bacteria;Acidobacteria;Holophagae;Holophagales;Holophagaceae;Geothrix	7	33	9	64	165	9	8	19	10	8	0	2	1	6		6	3	2	0
Bacteria;Acidobacteria;Holophagae;Holophagales;Holophagaceae;genus_NA	152	132	8	61	26	15	27	34	7	16	7	22	12	27		29	14	13	9
Bacteria;Acidobacteria;Holophagae;order_NA;family_NA;genus_NA	189	405	327	814	279	122	338	279	633	476	352	320	241	290		192	165	167	74
Bacteria;Acidobacteria;class_NA;order_NA;family_NA;genus_NA	30056	46485	73893	75968	56287	28255	74100	59979	67576	91213	59847	48224	55820	84836		28250	26171	26040	5762
Bacteria;Acidobacteria;empty_class;empty_order;empty_family;Blastocatella	5221	5829	4693	8791	5105	7857	7194	9844	9455	8596	6704	6589	7165	11597		12202	6369	10522	2803
Bacteria;Acidobacteria;empty_class;empty_order;empty_family;Bryobacter	6795	26336	24621	27005	22324	15427	20908	22223	21653	17930	16571	15123	16206	27081		2143	2534	464	380
Bacteria;Actinobacteria;Acidimicrobiia;Acidimicrobiales;Acidimicrobiaceae;Ferrithrix	0	1	0	0	0	0	0	0	1	0	0	0	0	1		0	0	0	0
Bacteria;Actinobacteria;Acidimicrobiia;Acidimicrobiales;Acidimicrobiaceae;Ilumatobacter	0	0	0	0	0	0	0	0	0	3	3	0	0	0		0	0	0	0
Bacteria;Actinobacteria;Acidimicrobiia;Acidimicrobiales;Acidimicrobiaceae;genus_NA	180	466	623	792	303	275	365	396	500	379	314	317	316	471		640	317	263	185
Bacteria;Actinobacteria;Acidimicrobiia;Acidimicrobiales;Iamiaceae;Iamia	1	1	23	32	3	4	46	71	121	38	31	20	14	1		20	105	9	56
Bacteria;Actinobacteria;Acidimicrobiia;Acidimicrobiales;empty_family;Aciditerrimonas	60	207	170	300	105	187	206	323	698	550	402	324	266	365		206	156	430	395
Bacteria;Actinobacteria;Acidimicrobiia;Acidimicrobiales;family_NA;genus_NA	7592	15832	11373	17467	22613	18124	21394	29248	21787	24825	19462	17649	21428	39553		4823	7390	9652	5717
Bacteria;Actinobacteria;Actinobacteria;Actinomycetales;Actinomycetaceae;Actinomyces	0	1	0	0	0	0	0	0	0	1	0	0	0	0		0	2	0	2
Bacteria;Actinobacteria;Actinobacteria;Bifidobacteriales;Bifidobacteriaceae;Bifidobacterium	0	0	0	0	0	0	0	0	0	0	0	2	0	3		0	0	0	0
Bacteria;Actinobacteria;Actinobacteria;Corynebacteriales;Corynebacteriaceae;Corynebacterium	0	1	2	5	2	7	4	7	14	10	4	3	2	7		9	3	11	15
Bacteria;Actinobacteria;Actinobacteria;Corynebacteriales;Corynebacteriaceae;genus_NA	1	0	0	0	0	0	0	0	1	0	0	0	0	0		1	1	0	3
Bacteria;Actinobacteria;Actinobacteria;Corynebacteriales;Dietziaceae;Dietzia	0	0	2	0	0	0	0	0	0	0	0	0	0	0		0	3	0	0
Bacteria;Actinobacteria;Actinobacteria;Corynebacteriales;Gordoniaceae;Gordonia	212	108	364	852	984	641	650	505	814	762	451	403	672	408		2143	824	875	443
Bacteria;Actinobacteria;Actinobacteria;Corynebacteriales;Mycobacteriaceae;Mycobacterium	3011	243	13771	5439	1715	420	7168	1824	5433	10017	3526	2058	2166	2134		21512	22138	57953	2259
Bacteria;Actinobacteria;Actinobacteria;Corynebacteriales;Nocardiaceae;Nocardia	2	5	24	16	14	11	10	7	13	14	13	7	7	6		64	28	25	10
Bacteria;Actinobacteria;Actinobacteria;Corynebacteriales;Nocardiaceae;Rhodococcus	1488	1535	4976	10978	4612	2774	4455	3031	5423	5132	3080	2341	2845	2193		26477	9788	9314	1706
Bacteria;Actinobacteria;Actinobacteria;Corynebacteriales;Nocardiaceae;Skermania	0	0	0	0	0	0	0	0	0	0	0	0	0	0		1	0	0	0
Bacteria;Actinobacteria;Actinobacteria;Corynebacteriales;Nocardiaceae;Smaragdicoccus	0	0	0	0	0	0	0	0	0	0	0	0	0	0		0	0	2	0
Bacteria;Actinobacteria;Actinobacteria;Corynebacteriales;Nocardiaceae;Williamsia	0	0	0	0	0	0	0	0	0	0	0	0	0	0		1	0	0	0
Bacteria;Actinobacteria;Actinobacteria;Corynebacteriales;Nocardiaceae;genus_NA	0	0	1	1	2	3	3	0	6	0	1	1	0	1		7	4	4	0
Bacteria;Actinobacteria;Actinobacteria;Corynebacteriales;Tsukamurellaceae;Tsukamurella	551	692	3829	6274	9012	2225	2933	1947	3319	6010	3633	3776	5948	3329		13358	4414	4375	2312
Bacteria;Actinobacteria;Actinobacteria;Frankiales;Acidothermaceae;Acidothermus	0	0	0	0	0	0	0	0	0	0	0	0	0	0		0	0	0	0
Bacteria;Actinobacteria;Actinobacteria;Frankiales;Cryptosporangiaceae;Cryptosporangium	0	0	1	5	0	0	1	1	0	1	0	0	1	0		0	1	0	0
Bacteria;Actinobacteria;Actinobacteria;Frankiales;Cryptosporangiaceae;Fodinicola	800	2025	2898	9008	2402	1422	2802	2491	6504	3840	3566	3257	3233	2742		7210	3673	2290	766
Bacteria;Actinobacteria;Actinobacteria;Frankiales;Frankiaceae;Jatrophihabitans	212	19	187	465	56	5	33	18	254	511	452	566	502	432		3144	1085	92	219
Bacteria;Actinobacteria;Actinobacteria;Frankiales;Geodermatophilaceae;Blastococcus	0	0	0	0	0	0	1	0	0	0	0	0	0	0		0	0	0	0
Bacteria;Actinobacteria;Actinobacteria;Frankiales;Geodermatophilaceae;genus_NA	283	1415	908	5322	882	302	590	499	1734	1160	716	795	575	554		1784	887	888	327
Bacteria;Actinobacteria;Actinobacteria;Frankiales;Nakamurellaceae;Nakamurella	2	200	0	6	7	0	0	3	9	2	3	2	5	1		13	5	3	9
Bacteria;Actinobacteria;Actinobacteria;Frankiales;Sporichthyaceae;Sporichthya	12	16	39	104	19	8	35	19	51	19	31	18	16	8		102	34	119	9
Bacteria;Actinobacteria;Actinobacteria;Frankiales;Sporichthyaceae;genus_NA	1	2	0	1	1	8	1	16	12	7	5	10	4	7		15	3	8	39
Bacteria;Actinobacteria;Actinobacteria;Frankiales;family_NA;genus_NA	2	2	1	3	3	0	0	1	4	3	1	0	2	1		1	2	3	0
Bacteria;Actinobacteria;Actinobacteria;Glycomycetales;Glycomycetaceae;Glycomyces	0	0	2	0	0	0	0	0	0	0	0	0	0	0		1	9	0	0
Bacteria;Actinobacteria;Actinobacteria;Kineosporiales;Kineosporiaceae;Angustibacter	16	173	268	88	56	10	249	12	22	26	31	45	28	14		0	0	1	1
Bacteria;Actinobacteria;Actinobacteria;Kineosporiales;Kineosporiaceae;Kineosporia	0	0	0	0	0	0	1	1	0	0	0	0	1	0		0	0	0	0
Bacteria;Actinobacteria;Actinobacteria;Kineosporiales;Kineosporiaceae;Quadrisphaera	0	6	3	3	4	1	1	2	1	2	0	1	0	2		0	0	0	0
Bacteria;Actinobacteria;Actinobacteria;Kineosporiales;Kineosporiaceae;genus_NA	17139	63473	8674	28396	32542	9710	20863	17117	13146	22433	14076	11125	13356	16334		80	88	146	63
Bacteria;Actinobacteria;Actinobacteria;Micrococcales;Beutenbergiaceae;Salana	0	0	0	0	0	0	0	0	0	1	0	1	0	0		2	1	0	0
Bacteria;Actinobacteria;Actinobacteria;Micrococcales;Bogoriellaceae;Georgenia	0	0	1	0	0	2	5	1	10	11	3	0	0	0		6	0	4	2
Bacteria;Actinobacteria;Actinobacteria;Micrococcales;Brevibacteriaceae;Brevibacterium	0	0	3	0	0	0	0	0	0	0	0	0	0	0		0	11	0	0
Bacteria;Actinobacteria;Actinobacteria;Micrococcales;Cellulomonadaceae;Actinotalea	0	273	1	1	1	0	0	0	2	0	0	0	0	0		18	0	0	2
Bacteria;Actinobacteria;Actinobacteria;Micrococcales;Cellulomonadaceae;Cellulomonas	0	1	0	0	0	0	0	0	0	0	0	0	0	0		0	0	0	0
Bacteria;Actinobacteria;Actinobacteria;Micrococcales;Dermabacteraceae;Brachybacterium	0	0	0	0	0	0	1	0	0	0	0	0	0	3		0	1	0	2
Bacteria;Actinobacteria;Actinobacteria;Micrococcales;Dermacoccaceae;Dermacoccus	0	1	0	0	0	0	0	0	1	0	0	0	0	0		0	0	0	0
Bacteria;Actinobacteria;Actinobacteria;Micrococcales;Dermacoccaceae;Kytococcus	0	0	0	0	0	0	0	0	0	0	0	0	0	0		0	0	0	1
Bacteria;Actinobacteria;Actinobacteria;Micrococcales;Dermatophilaceae;genus_NA	1	0	0	0	0	0	0	0	0	0	0	0	0	0		0	0	0	1
Bacteria;Actinobacteria;Actinobacteria;Micrococcales;Intrasporangiaceae;Aquipuribacter	0	0	0	0	0	0	0	0	0	0	0	0	0	0		0	0	0	1
Bacteria;Actinobacteria;Actinobacteria;Micrococcales;Intrasporangiaceae;Janibacter	0	0	0	2	0	0	0	0	0	0	0	2	0	0		0	0	0	0
Bacteria;Actinobacteria;Actinobacteria;Micrococcales;Intrasporangiaceae;Knoellia	9	2	2	5	10	20	50	46	97	91	25	15	20	36		3	12	68	21
Bacteria;Actinobacteria;Actinobacteria;Micrococcales;Intrasporangiaceae;Lapillicoccus	0	1	0	0	0	0	0	0	0	0	0	0	0	0		0	0	0	0
Bacteria;Actinobacteria;Actinobacteria;Micrococcales;Intrasporangiaceae;Phycicoccus	2	16	9	9	13	0	2	4	1	11	2	0	10	0		4	5	7	1
Bacteria;Actinobacteria;Actinobacteria;Micrococcales;Intrasporangiaceae;Serinicoccus	0	0	0	0	0	0	0	0	0	0	0	0	0	0		0	0	0	1
Bacteria;Actinobacteria;Actinobacteria;Micrococcales;Intrasporangiaceae;Tetrasphaera	19	84	52	107	31	35	93	90	352	456	158	99	67	76		174	51	151	85
Bacteria;Actinobacteria;Actinobacteria;Micrococcales;Intrasporangiaceae;genus_NA	0	0	2	0	1	0	4	2	5	5	4	1	1	3		6	8	5	2
Bacteria;Actinobacteria;Actinobacteria;Micrococcales;Jonesiaceae;Jonesia	0	0	2	0	0	0	0	0	0	0	0	0	0	0		18	8	0	0
Bacteria;Actinobacteria;Actinobacteria;Micrococcales;Microbacteriaceae;Agreia	0	0	0	0	0	0	0	0	0	0	0	0	0	0		0	0	2	0
Bacteria;Actinobacteria;Actinobacteria;Micrococcales;Microbacteriaceae;Agrococcus	0	0	0	0	0	0	0	0	0	0	0	0	0	0		1	3	0	0
Bacteria;Actinobacteria;Actinobacteria;Micrococcales;Microbacteriaceae;Agromyces	26	7	6	3	110	8	17	55	92	118	151	73	93	140		10	6	19	52
Bacteria;Actinobacteria;Actinobacteria;Micrococcales;Microbacteriaceae;Alpinimonas	0	0	25	0	0	0	0	64	0	0	0	0	0	91		0	48	0	0
Bacteria;Actinobacteria;Actinobacteria;Micrococcales;Microbacteriaceae;Clavibacter	0	0	0	0	0	0	0	0	0	1	0	0	0	0		0	0	0	0
Bacteria;Actinobacteria;Actinobacteria;Micrococcales;Microbacteriaceae;Cryobacterium	479	124	53	94	179	40	79	44	68	67	39	43	36	38		68	63	1832	6
Bacteria;Actinobacteria;Actinobacteria;Micrococcales;Microbacteriaceae;Frigoribacterium	14	6	9	13	9	1	5	4	22	11	10	5	5	3		20	5	4	3
Bacteria;Actinobacteria;Actinobacteria;Micrococcales;Microbacteriaceae;Herbiconiux	0	0	1	1	0	0	0	0	0	1	1	0	0	0		0	0	3	1
Bacteria;Actinobacteria;Actinobacteria;Micrococcales;Microbacteriaceae;Humibacter	0	0	0	0	0	1	0	0	0	0	0	0	0	0		0	0	0	0
Bacteria;Actinobacteria;Actinobacteria;Micrococcales;Microbacteriaceae;Klugiella	11	14	9	1	294	77	30	115	21	43	17	19	30	118		1088	148	18692	1364
Bacteria;Actinobacteria;Actinobacteria;Micrococcales;Microbacteriaceae;Leifsonia	175	210	365	816	295	102	339	290	743	505	414	327	278	286		797	376	371	183
Bacteria;Actinobacteria;Actinobacteria;Micrococcales;Microbacteriaceae;Leucobacter	0	0	3	0	0	0	0	0	0	0	0	0	1	0		0	21	0	7
Bacteria;Actinobacteria;Actinobacteria;Micrococcales;Microbacteriaceae;Lysinimonas	1548	3907	814	1881	1458	951	853	1010	916	1069	871	801	1012	1772		463	323	192	128
Bacteria;Actinobacteria;Actinobacteria;Micrococcales;Microbacteriaceae;Microbacterium	3	1	4	3	1	0	1	3	2	7	2	2	2	2		6	6	15	4
Bacteria;Actinobacteria;Actinobacteria;Micrococcales;Microbacteriaceae;Okibacterium	0	0	0	0	0	0	0	0	0	0	0	0	0	0		0	0	1	0
Bacteria;Actinobacteria;Actinobacteria;Micrococcales;Microbacteriaceae;Phycicola	0	1	1	1	0	0	0	1	0	0	0	0	1	0		1	0	0	0
Bacteria;Actinobacteria;Actinobacteria;Micrococcales;Microbacteriaceae;Plantibacter	0	0	0	0	0	0	0	0	0	0	0	0	0	0		0	0	2	0
Bacteria;Actinobacteria;Actinobacteria;Micrococcales;Microbacteriaceae;Pseudoclavibacter	7	1	0	10	4	0	6	9	3	0	1	1	4	0		81	27	13	2
Bacteria;Actinobacteria;Actinobacteria;Micrococcales;Microbacteriaceae;genus_NA	377	395	241	651	309	176	260	272	608	564	470	326	343	490		840	343	2447	159
Bacteria;Actinobacteria;Actinobacteria;Micrococcales;Micrococcaceae;Arthrobacter	37	36	206	588	170	132	492	361	314	380	369	384	453	518		2202	813	66	165
Bacteria;Actinobacteria;Actinobacteria;Micrococcales;Micrococcaceae;Enteractinococcus	0	0	0	0	0	0	0	0	0	0	0	0	0	0		0	0	0	1
Bacteria;Actinobacteria;Actinobacteria;Micrococcales;Micrococcaceae;Kocuria	0	1	1	3	1	0	5	0	2	0	1	2	3	1		9	4	4	0
Bacteria;Actinobacteria;Actinobacteria;Micrococcales;Micrococcaceae;Micrococcus	0	0	0	0	0	0	1	0	0	0	0	0	0	0		1	0	0	0
Bacteria;Actinobacteria;Actinobacteria;Micrococcales;Micrococcaceae;Nesterenkonia	0	0	0	0	0	0	0	0	0	0	0	0	0	0		2	2	0	0
Bacteria;Actinobacteria;Actinobacteria;Micrococcales;Micrococcaceae;Rothia	4	1	2	2	1	0	3	6	1	0	1	4	0	0		8	7	3	6
Bacteria;Actinobacteria;Actinobacteria;Micrococcales;Micrococcaceae;Yaniella	5	1	5	17	3	4	19	31	100	77	36	22	18	20		47	23	22	28
Bacteria;Actinobacteria;Actinobacteria;Micrococcales;Micrococcaceae;genus_NA	0	0	0	0	0	0	0	0	0	0	0	0	0	0		0	0	2	0
Bacteria;Actinobacteria;Actinobacteria;Micrococcales;Promicromonosporaceae;Isoptericola	11	6	32	25	10	2	20	5	12	6	8	4	13	19		54	131	34	0
Bacteria;Actinobacteria;Actinobacteria;Micrococcales;Promicromonosporaceae;Promicromonospora	0	0	0	0	0	0	0	0	0	0	0	0	0	0		0	0	0	0
Bacteria;Actinobacteria;Actinobacteria;Micrococcales;family_NA;genus_NA	1	25	7	4	7	9	5	8	4	14	1	7	4	3		7	6	2	1
Bacteria;Actinobacteria;Actinobacteria;Micromonosporales;Micromonosporaceae;Dactylosporangium	75	620	119	528	296	112	296	255	464	428	244	216	213	243		31	15	11	4
Bacteria;Actinobacteria;Actinobacteria;Micromonosporales;Micromonosporaceae;Hamadaea	0	0	0	0	0	0	0	0	0	1	0	0	0	0		0	0	0	0
Bacteria;Actinobacteria;Actinobacteria;Micromonosporales;Micromonosporaceae;Luedemannella	0	6	0	3	0	0	0	0	0	0	2	0	0	1		0	0	0	0
Bacteria;Actinobacteria;Actinobacteria;Micromonosporales;Micromonosporaceae;genus_NA	13	131	7	59	73	44	37	75	50	84	31	47	53	73		5	7	7	4
Bacteria;Actinobacteria;Actinobacteria;Propionibacteriales;Nocardioidaceae;Aeromicrobium	2	2	7	8	2	2	2	1	3	2	1	5	2	3		22	8	11	3
Bacteria;Actinobacteria;Actinobacteria;Propionibacteriales;Nocardioidaceae;Flindersiella	0	0	1	0	0	0	0	0	0	0	0	0	0	0		0	0	0	0
Bacteria;Actinobacteria;Actinobacteria;Propionibacteriales;Nocardioidaceae;Kribbella	21331	70959	36154	64507	54832	33954	38810	42798	36200	38888	32324	28492	31510	46065		17446	9850	10432	5565
Bacteria;Actinobacteria;Actinobacteria;Propionibacteriales;Nocardioidaceae;Marmoricola	156	599	562	1744	504	204	523	349	744	582	435	411	332	379		305	174	96	72
Bacteria;Actinobacteria;Actinobacteria;Propionibacteriales;Nocardioidaceae;Nocardioides	244	368	545	611	380	407	342	565	570	354	312	345	451	742		1153	758	1527	809
Bacteria;Actinobacteria;Actinobacteria;Propionibacteriales;Nocardioidaceae;genus_NA	4	21	3	12	7	0	5	4	2	3	3	1	8	4		0	1	1	0
Bacteria;Actinobacteria;Actinobacteria;Propionibacteriales;Propionibacteriaceae;Aestuariimicrobium	0	0	0	0	0	0	0	0	0	0	0	0	0	0		2	0	0	0
Bacteria;Actinobacteria;Actinobacteria;Propionibacteriales;Propionibacteriaceae;Friedmanniella	0	0	0	0	0	0	0	0	0	0	0	0	1	0		0	0	1	0
Bacteria;Actinobacteria;Actinobacteria;Propionibacteriales;Propionibacteriaceae;Micropruina	0	0	0	4	0	0	0	1	1	0	0	0	0	0		2	0	0	0
Bacteria;Actinobacteria;Actinobacteria;Propionibacteriales;Propionibacteriaceae;Propionibacterium	0	3	0	0	1	0	0	0	3	2	0	0	2	1		1	3	4	14
Bacteria;Actinobacteria;Actinobacteria;Propionibacteriales;Propionibacteriaceae;Propionicicella	2	5	12	29	30	3	10	8	15	22	11	8	3	3		80	32	62	3
Bacteria;Actinobacteria;Actinobacteria;Propionibacteriales;Propionibacteriaceae;Propioniciclava	0	0	0	0	0	0	0	0	0	0	0	0	0	0		1	0	1	0
Bacteria;Actinobacteria;Actinobacteria;Propionibacteriales;Propionibacteriaceae;Propionimicrobium	0	0	0	0	2	0	0	0	0	0	0	0	0	0		0	0	2	0
Bacteria;Actinobacteria;Actinobacteria;Propionibacteriales;Propionibacteriaceae;Tessaracoccus	1	5	3	7	3	1	2	5	8	7	4	6	0	3		16	3	7	2
Bacteria;Actinobacteria;Actinobacteria;Propionibacteriales;Propionibacteriaceae;genus_NA	22	133	40	147	44	12	38	26	61	77	32	25	26	9		515	113	140	22
Bacteria;Actinobacteria;Actinobacteria;Pseudonocardiales;Pseudonocardiaceae;Actinomycetospora	0	0	1	0	0	0	0	0	0	1	0	0	0	0		1	0	0	0
Bacteria;Actinobacteria;Actinobacteria;Pseudonocardiales;Pseudonocardiaceae;Actinophytocola	0	0	0	0	0	0	0	0	0	1	0	0	0	0		0	0	0	0
Bacteria;Actinobacteria;Actinobacteria;Pseudonocardiales;Pseudonocardiaceae;Amycolatopsis	0	0	0	0	0	0	0	0	0	1	0	0	0	0		1	1	1	0
Bacteria;Actinobacteria;Actinobacteria;Pseudonocardiales;Pseudonocardiaceae;Pseudonocardia	0	0	7	2	0	0	4	0	1	4	0	0	0	1		0	4	2	0
Bacteria;Actinobacteria;Actinobacteria;Pseudonocardiales;Pseudonocardiaceae;Saccharopolyspora	0	0	0	0	0	0	0	0	1	0	0	0	0	0		0	0	0	0
Bacteria;Actinobacteria;Actinobacteria;Pseudonocardiales;Pseudonocardiaceae;genus_NA	14	6	87	26	29	1	83	17	37	182	20	10	16	15		3	4	5	0
Bacteria;Actinobacteria;Actinobacteria;Streptomycetales;Streptomycetaceae;Kitasatospora	0	0	0	0	0	0	0	0	0	0	0	0	0	0		0	3	0	0
Bacteria;Actinobacteria;Actinobacteria;Streptomycetales;Streptomycetaceae;Streptomyces	0	3	9	3	5	1	0	0	0	2	0	0	0	4		7	34	1	3
Bacteria;Actinobacteria;Actinobacteria;Streptosporangiales;Nocardiopsaceae;Nocardiopsis	0	0	1	0	0	0	0	0	0	0	0	0	0	0		0	14	0	0
Bacteria;Actinobacteria;Actinobacteria;Streptosporangiales;Nocardiopsaceae;Thermobifida	0	0	0	0	0	0	0	0	0	1	0	0	0	0		0	0	0	0
Bacteria;Actinobacteria;Actinobacteria;Streptosporangiales;Thermomonosporaceae;Actinomadura	116	2984	460	1868	1719	48	430	358	2139	404	218	126	89	204		116	21	17	2
Bacteria;Actinobacteria;Actinobacteria;order_NA;family_NA;genus_NA	1	0	2	5	0	0	0	0	0	2	0	1	1	1		0	0	1	0
Bacteria;Actinobacteria;Coriobacteriia;Coriobacteriales;Coriobacteriaceae;Atopobium	0	0	0	0	0	0	0	0	0	0	0	0	0	0		0	0	0	0
Bacteria;Actinobacteria;Coriobacteriia;Coriobacteriales;Coriobacteriaceae;Collinsella	0	0	0	0	0	0	2	0	0	0	0	0	0	0		0	0	0	0
Bacteria;Actinobacteria;Coriobacteriia;Coriobacteriales;Coriobacteriaceae;Enterorhabdus	3	3	3	0	0	1	0	0	0	0	0	2	0	0		10	4	6	4
Bacteria;Actinobacteria;Coriobacteriia;Coriobacteriales;Coriobacteriaceae;genus_NA	2	0	0	1	0	0	0	0	1	0	0	0	0	0		1	5	1	0
Bacteria;Actinobacteria;Nitriliruptoria;Euzebyales;Euzebyaceae;Euzebya	0	0	1	0	0	0	0	0	0	0	0	0	0	0		0	0	0	0
Bacteria;Actinobacteria;Rubrobacteria;Rubrobacterales;Rubrobacteraceae;Rubrobacter	0	2	16	8	3	0	15	7	25	72	14	16	15	9		4	1	2	2
Bacteria;Actinobacteria;Thermoleophilia;Gaiellales;Gaiellaceae;Gaiella	165	422	244	877	276	82	283	150	444	418	293	219	250	233		163	93	31	26
Bacteria;Actinobacteria;Thermoleophilia;Gaiellales;family_NA;genus_NA	364	1419	936	1840	1177	571	786	851	1113	1120	728	576	672	857		891	370	413	208
Bacteria;Actinobacteria;Thermoleophilia;Solirubrobacterales;Conexibacteraceae;Conexibacter	3	4	6	9	2	0	3	3	6	4	1	4	3	0		1	1	1	0
Bacteria;Actinobacteria;Thermoleophilia;Solirubrobacterales;Patulibacteraceae;Patulibacter	8	76	26	100	26	2	48	15	48	50	19	26	21	19		13	4	2	1
Bacteria;Actinobacteria;Thermoleophilia;Solirubrobacterales;Solirubrobacteraceae;Solirubrobacter	27	310	104	391	135	36	113	74	220	167	100	89	76	78		35	24	21	9
Bacteria;Actinobacteria;Thermoleophilia;Solirubrobacterales;family_NA;genus_NA	563	2272	1492	4567	1453	448	1466	1087	2858	2288	1453	1310	1359	1281		1418	792	498	200
Bacteria;Actinobacteria;class_NA;order_NA;family_NA;genus_NA	404	614	481	995	486	303	503	511	1026	725	851	742	725	861		737	587	822	629
Bacteria;Armatimonadetes;Armatimonadia;Armatimonadales;Armatimonadaceae;Armatimonas	54	84	0	4	3	3	6	5	4	6	3	2	2	12		6	6	6	0
Bacteria;Armatimonadetes;Armatimonadia;Armatimonadales;family_NA;genus_NA	61	52	125	118	86	57	148	106	125	153	93	78	72	209		188	101	95	30
Bacteria;Armatimonadetes;Chthonomonadetes;Chthonomonadales;Chthonomonadaceae;Chthonomonas	0	1	2	7	4	0	2	2	1	7	1	0	0	0		0	0	0	0
Bacteria;Armatimonadetes;Chthonomonadetes;Chthonomonadales;family_NA;genus_NA	0	0	0	4	0	1	5	2	5	9	5	1	3	6		0	0	0	0
Bacteria;Armatimonadetes;class_NA;order_NA;family_NA;genus_NA	166	605	134	733	1149	688	1481	1462	567	1765	858	371	459	911		52	402	345	172
Bacteria;Bacteroidetes;Bacteroidia;Bacteroidales;Bacteroidaceae;Bacteroides	19	64	116	18	1	641	16	13	2	50	1	246	68	49		789	353	111	1431
Bacteria;Bacteroidetes;Bacteroidia;Bacteroidales;Marinilabiaceae;Marinifilum	0	0	0	0	0	0	1	0	0	0	0	0	0	0		0	0	0	0
Bacteria;Bacteroidetes;Bacteroidia;Bacteroidales;Marinilabiaceae;genus_NA	0	0	1	0	0	0	0	0	0	0	2	3	2	0		3	0	0	1
Bacteria;Bacteroidetes;Bacteroidia;Bacteroidales;Porphyromonadaceae;Dysgonomonas	0	0	0	0	0	0	0	0	0	0	0	0	0	1		7	0	2	3
Bacteria;Bacteroidetes;Bacteroidia;Bacteroidales;Porphyromonadaceae;Macellibacteroides	1	10	8	1	0	60	3	0	0	3	0	38	5	2		133	59	10	119
Bacteria;Bacteroidetes;Bacteroidia;Bacteroidales;Porphyromonadaceae;Paludibacter	3	7	3	0	15	12	1	0	0	4	0	2	5	2		33	20	37	30
Bacteria;Bacteroidetes;Bacteroidia;Bacteroidales;Porphyromonadaceae;Petrimonas	0	0	0	0	0	0	0	0	0	0	0	1	0	0		0	1	0	0
Bacteria;Bacteroidetes;Bacteroidia;Bacteroidales;Porphyromonadaceae;genus_NA	8	8	4	6	0	8	6	13	0	5	4	8	1	8		11	31	18	18
Bacteria;Bacteroidetes;Bacteroidia;Bacteroidales;Prevotellaceae;Prevotella	0	0	0	0	0	0	0	0	0	0	0	0	0	0		2	1	0	1
Bacteria;Bacteroidetes;Bacteroidia;Bacteroidales;Prevotellaceae;genus_NA	7	1	4	8	6	12	66	39	144	118	168	112	81	54		10	4	27	61
Bacteria;Bacteroidetes;Bacteroidia;Bacteroidales;Rikenellaceae;Alistipes	1084	253	1431	225	681	1255	1288	2046	141	88	65	137	277	1551		517	4317	908	121
Bacteria;Bacteroidetes;Bacteroidia;Bacteroidales;Rikenellaceae;Rikenella	2	10	1	0	0	2	0	0	0	0	0	0	0	0		0	0	2	0
Bacteria;Bacteroidetes;Bacteroidia;Bacteroidales;Rikenellaceae;genus_NA	0	3	29	18	12	4	2	1	0	1	6	9	0	4		98	86	17	18
Bacteria;Bacteroidetes;Bacteroidia;Bacteroidales;family_NA;genus_NA	1	0	1	0	0	12	2	0	0	3	0	2	1	0		15	10	3	40
Bacteria;Bacteroidetes;Cytophagia;Cytophagales;Cyclobacteriaceae;Algoriphagus	0	0	0	0	0	0	0	0	0	0	0	0	0	1		0	0	0	0
Bacteria;Bacteroidetes;Cytophagia;Cytophagales;Cyclobacteriaceae;Cyclobacterium	0	0	0	0	4	0	0	0	0	0	0	0	0	0		3	3	1	4
Bacteria;Bacteroidetes;Cytophagia;Cytophagales;Cyclobacteriaceae;Mongoliicoccus	0	0	0	0	0	0	0	0	1	0	0	0	0	0		0	0	0	0
Bacteria;Bacteroidetes;Cytophagia;Cytophagales;Cyclobacteriaceae;Shivajiella	10	11	57	106	14	2	9	10	0	0	0	3	0	1		500	597	18	0
Bacteria;Bacteroidetes;Cytophagia;Cytophagales;Cyclobacteriaceae;genus_NA	190	171	160	328	254	619	556	328	361	308	177	96	199	745		226	182	2331	78
Bacteria;Bacteroidetes;Cytophagia;Cytophagales;Cytophagaceae;Adhaeribacter	0	0	0	0	0	0	0	0	0	0	0	0	1	0		0	0	0	0
Bacteria;Bacteroidetes;Cytophagia;Cytophagales;Cytophagaceae;Arcicella	26	16	13	0	171	2	7	10	8	7	33	15	31	45		0	8	13	61
Bacteria;Bacteroidetes;Cytophagia;Cytophagales;Cytophagaceae;Chryseolinea	0	0	2	0	0	0	0	0	0	0	0	0	0	0		0	2	0	5
Bacteria;Bacteroidetes;Cytophagia;Cytophagales;Cytophagaceae;Cytophaga	253	19	953	390	463	438	243	1265	475	466	486	344	255	679		1871	4864	393	579
Bacteria;Bacteroidetes;Cytophagia;Cytophagales;Cytophagaceae;Dyadobacter	0	0	0	0	0	0	0	0	0	0	0	0	1	1		0	1	0	0
Bacteria;Bacteroidetes;Cytophagia;Cytophagales;Cytophagaceae;Emticicia	1230	1156	1066	95	5305	2947	2751	4636	3123	1319	2786	1230	1618	3456		315	3558	8109	2445
Bacteria;Bacteroidetes;Cytophagia;Cytophagales;Cytophagaceae;Fibrella	4	250	4	12	33	33	10	49	19	7	157	120	117	116		20	19	55	2
Bacteria;Bacteroidetes;Cytophagia;Cytophagales;Cytophagaceae;Flectobacillus	371	154	329	80	1401	417	1088	811	1540	321	422	71	165	925		139	2268	518	252591
Bacteria;Bacteroidetes;Cytophagia;Cytophagales;Cytophagaceae;Flexibacter	0	0	0	0	0	0	1	0	0	0	0	0	0	0		0	0	0	0
Bacteria;Bacteroidetes;Cytophagia;Cytophagales;Cytophagaceae;Hymenobacter	1	0	1	1	0	0	0	0	1	1	0	0	0	1		1	5	10	3
Bacteria;Bacteroidetes;Cytophagia;Cytophagales;Cytophagaceae;Larkinella	101	0	1	0	0	0	9	21	4	0	4	0	2	11		24	5	48	10
Bacteria;Bacteroidetes;Cytophagia;Cytophagales;Cytophagaceae;Leadbetterella	120	63	106	6	135	165	279	1312	1696	1199	833	651	1397	1617		57	319	131	650
Bacteria;Bacteroidetes;Cytophagia;Cytophagales;Cytophagaceae;Meniscus	0	0	0	0	2	0	0	0	0	0	0	0	0	0		11	0	1	0
Bacteria;Bacteroidetes;Cytophagia;Cytophagales;Cytophagaceae;Ohtaekwangia	184	168	101	320	308	146	520	216	254	92	88	88	78	134		45	63	24	8
Bacteria;Bacteroidetes;Cytophagia;Cytophagales;Cytophagaceae;Pontibacter	0	0	0	0	0	0	0	0	7	0	0	0	0	0		0	0	0	0
Bacteria;Bacteroidetes;Cytophagia;Cytophagales;Cytophagaceae;Runella	300	545	176	92	285	319	1213	1006	952	396	501	358	260	770		95	443	1831	197
Bacteria;Bacteroidetes;Cytophagia;Cytophagales;Cytophagaceae;Siphonobacter	18	9	28	2	83	76	23	55	35	11	9	9	5	52		15	105	537	16
Bacteria;Bacteroidetes;Cytophagia;Cytophagales;Cytophagaceae;Spirosoma	225	170	53	12	286	202	223	469	207	160	429	245	180	452		38	117	1035	766
Bacteria;Bacteroidetes;Cytophagia;Cytophagales;Cytophagaceae;Sporocytophaga	1	6	13	4	255	8	3	8	0	3	0	0	0	0		24	141	116	6
Bacteria;Bacteroidetes;Cytophagia;Cytophagales;Cytophagaceae;genus_NA	12390	3975	5430	6826	9989	5955	12351	19510	28239	25439	21858	21379	17911	23779		11483	12530	10172	3534
Bacteria;Bacteroidetes;Cytophagia;Cytophagales;Flammeovirgaceae;Cesiribacter	0	5	0	0	0	0	0	0	0	1	0	0	0	0		0	2	0	0
Bacteria;Bacteroidetes;Cytophagia;Cytophagales;Flammeovirgaceae;Ekhidna	0	0	0	0	0	0	0	0	0	0	0	0	1	0		0	0	0	0
Bacteria;Bacteroidetes;Cytophagia;Cytophagales;Flammeovirgaceae;Luteivirga	0	0	0	0	0	0	0	0	1	2	0	0	0	0		0	0	0	0
Bacteria;Bacteroidetes;Cytophagia;Cytophagales;Flammeovirgaceae;Marinoscillum	0	0	0	0	0	0	0	0	0	0	0	0	0	0		0	0	0	0
Bacteria;Bacteroidetes;Cytophagia;Cytophagales;Flammeovirgaceae;Reichenbachiella	504	85	121	9	138	94	336	520	244	304	449	272	207	482		61	1168	1288	1358
Bacteria;Bacteroidetes;Cytophagia;Cytophagales;Flammeovirgaceae;genus_NA	20	16	35	47	5	13	54	15	19	35	6	7	10	11		49	43	2	2
Bacteria;Bacteroidetes;Cytophagia;Cytophagales;family_NA;genus_NA	2	0	1	0	0	0	0	0	0	1	0	0	0	2		1	0	7	6
Bacteria;Bacteroidetes;Cytophagia;order_NA;family_NA;genus_NA	0	0	0	0	0	0	0	0	0	0	0	0	0	0		0	0	0	0
Bacteria;Bacteroidetes;Flavobacteriia;Flavobacteriales;Blattabacteriaceae;genus_NA	0	0	0	0	0	2	0	0	0	0	0	0	1	0		1	2	0	2
Bacteria;Bacteroidetes;Flavobacteriia;Flavobacteriales;Cryomorphaceae;Crocinitomix	0	0	3	0	0	1	10	2	0	1	3	27	7	15		81	5	1	35
Bacteria;Bacteroidetes;Flavobacteriia;Flavobacteriales;Cryomorphaceae;Cryomorpha	0	0	0	0	0	0	0	0	1	0	0	2	1	1		0	0	0	0
Bacteria;Bacteroidetes;Flavobacteriia;Flavobacteriales;Cryomorphaceae;Fluviicola	924	294	875	775	1119	1996	1391	1994	1282	972	1002	1032	1164	2829		335	792	456	455
Bacteria;Bacteroidetes;Flavobacteriia;Flavobacteriales;Cryomorphaceae;Owenweeksia	0	1	0	5	0	2	2	1	0	2	3	0	2	2		0	6	0	2
Bacteria;Bacteroidetes;Flavobacteriia;Flavobacteriales;Cryomorphaceae;genus_NA	0	0	0	0	0	0	1	0	0	0	0	0	0	0		4	0	2	1
Bacteria;Bacteroidetes;Flavobacteriia;Flavobacteriales;Flavobacteriaceae;Algibacter	0	1	0	0	0	0	0	0	0	0	0	0	0	0		0	0	0	0
Bacteria;Bacteroidetes;Flavobacteriia;Flavobacteriales;Flavobacteriaceae;Antarcticimonas	0	0	0	0	0	0	0	0	0	0	0	0	1	0		0	0	0	0
Bacteria;Bacteroidetes;Flavobacteriia;Flavobacteriales;Flavobacteriaceae;Bergeyella	0	0	0	0	0	0	0	0	0	0	0	0	0	0		0	1	1	0
Bacteria;Bacteroidetes;Flavobacteriia;Flavobacteriales;Flavobacteriaceae;Chryseobacterium	3	1	49	3	83	49	36	31	15	15	18	11	11	22		24	210	73	91
Bacteria;Bacteroidetes;Flavobacteriia;Flavobacteriales;Flavobacteriaceae;Cloacibacterium	159	241	387	127	888	135	189	78	69	33	78	50	137	151		2494	1192	417	211
Bacteria;Bacteroidetes;Flavobacteriia;Flavobacteriales;Flavobacteriaceae;Croceibacter	0	0	0	0	0	0	0	0	1	0	0	0	0	0		0	0	0	0
Bacteria;Bacteroidetes;Flavobacteriia;Flavobacteriales;Flavobacteriaceae;Dokdonia	0	0	0	0	0	0	0	0	0	0	0	0	0	0		0	0	0	1
Bacteria;Bacteroidetes;Flavobacteriia;Flavobacteriales;Flavobacteriaceae;Empedobacter	0	0	0	0	0	0	0	0	0	0	0	1	0	0		0	0	0	0
Bacteria;Bacteroidetes;Flavobacteriia;Flavobacteriales;Flavobacteriaceae;Euzebyella	0	0	0	0	0	0	1	5	0	0	0	0	0	9		0	4	0	7
Bacteria;Bacteroidetes;Flavobacteriia;Flavobacteriales;Flavobacteriaceae;Flavobacterium	1626	3543	16321	1426	6483	8400	17434	11193	7408	10223	9460	6507	6703	7365		8160	78096	39629	14296
Bacteria;Bacteroidetes;Flavobacteriia;Flavobacteriales;Flavobacteriaceae;Gillisia	14	0	3	27	3	20	20	16	16	28	31	43	32	25		236	27	81	74
Bacteria;Bacteroidetes;Flavobacteriia;Flavobacteriales;Flavobacteriaceae;Gramella	0	0	0	0	0	0	0	0	0	0	0	0	0	1		0	0	0	0
Bacteria;Bacteroidetes;Flavobacteriia;Flavobacteriales;Flavobacteriaceae;Lacinutrix	0	0	3	0	0	0	0	0	0	2	0	0	0	0		0	0	0	1
Bacteria;Bacteroidetes;Flavobacteriia;Flavobacteriales;Flavobacteriaceae;Myroides	0	0	0	0	0	0	0	0	0	0	0	0	0	0		0	0	0	1
Bacteria;Bacteroidetes;Flavobacteriia;Flavobacteriales;Flavobacteriaceae;Nonlabens	0	0	0	0	0	0	0	0	0	0	0	0	0	0		0	0	0	1
Bacteria;Bacteroidetes;Flavobacteriia;Flavobacteriales;Flavobacteriaceae;Olleya	0	0	0	0	0	0	0	0	1	0	0	0	0	0		0	0	0	0
Bacteria;Bacteroidetes;Flavobacteriia;Flavobacteriales;Flavobacteriaceae;Polaribacter	0	0	0	0	1	0	0	0	0	1	0	0	0	0		0	0	1	0
Bacteria;Bacteroidetes;Flavobacteriia;Flavobacteriales;Flavobacteriaceae;Psychroflexus	0	12	0	0	0	0	0	0	0	0	0	0	0	0		2	0	1	0
Bacteria;Bacteroidetes;Flavobacteriia;Flavobacteriales;Flavobacteriaceae;Riemerella	0	0	0	0	0	0	1	0	0	0	0	0	0	0		0	3	0	0
Bacteria;Bacteroidetes;Flavobacteriia;Flavobacteriales;Flavobacteriaceae;Salegentibacter	0	0	0	0	0	2	0	0	0	0	0	0	1	1		0	1	0	0
Bacteria;Bacteroidetes;Flavobacteriia;Flavobacteriales;Flavobacteriaceae;Sufflavibacter	0	0	0	0	0	0	0	0	0	0	0	0	0	1		0	0	0	1
Bacteria;Bacteroidetes;Flavobacteriia;Flavobacteriales;Flavobacteriaceae;Wautersiella	78	307	466	862	279	32	232	191	134	130	61	170	75	210		3590	3312	163	294
Bacteria;Bacteroidetes;Flavobacteriia;Flavobacteriales;Flavobacteriaceae;genus_NA	4908	5701	1003	213	407	423	755	816	1050	975	889	651	667	1637		180	13710	8135	107712
Bacteria;Bacteroidetes;Flavobacteriia;Flavobacteriales;family_NA;genus_NA	356	353	193	231	89	90	239	283	532	671	423	338	327	459		78	117	334	75
Bacteria;Bacteroidetes;Sphingobacteriia;Sphingobacteriales;Chitinophagaceae;Chitinophaga	10618	4871	21773	17762	17872	27098	31286	56571	23750	18439	23838	16923	20243	42260		63745	55271	81318	33878
Bacteria;Bacteroidetes;Sphingobacteriia;Sphingobacteriales;Chitinophagaceae;Ferruginibacter	2871	16253	7571	9029	4827	1411	1211	2057	830	963	766	608	819	1901		3626	5294	1063	234
Bacteria;Bacteroidetes;Sphingobacteriia;Sphingobacteriales;Chitinophagaceae;Filimonas	0	20	16	16	45	1	15	9	12	25	18	20	10	7		2	6	4	0
Bacteria;Bacteroidetes;Sphingobacteriia;Sphingobacteriales;Chitinophagaceae;Flavitalea	0	10	4	6	15	10	12	5	8	19	12	4	3	4		0	0	0	0
Bacteria;Bacteroidetes;Sphingobacteriia;Sphingobacteriales;Chitinophagaceae;Hydrotalea	193	222	7	15	29	18	35	64	26	16	28	33	55	141		6	7	1344	47
Bacteria;Bacteroidetes;Sphingobacteriia;Sphingobacteriales;Chitinophagaceae;Lacibacter	9	43	10	12	31	10	19	24	23	18	16	13	12	46		3	23	14	2
Bacteria;Bacteroidetes;Sphingobacteriia;Sphingobacteriales;Chitinophagaceae;Niabella	33149	28017	12618	12645	13691	32011	25045	50195	41229	36284	36138	36106	37593	65447		21833	29620	41874	14781
Bacteria;Bacteroidetes;Sphingobacteriia;Sphingobacteriales;Chitinophagaceae;Niastella	0	1	2	0	2	6	4	4	2	5	4	1	4	5		0	1	2	2
Bacteria;Bacteroidetes;Sphingobacteriia;Sphingobacteriales;Chitinophagaceae;Parasegetibacter	0	0	0	0	0	0	0	0	0	0	0	0	0	0		0	0	0	0
Bacteria;Bacteroidetes;Sphingobacteriia;Sphingobacteriales;Chitinophagaceae;Sediminibacterium	46	18	59	45	57	87	124	178	104	85	96	79	93	168		135	150	161	123
Bacteria;Bacteroidetes;Sphingobacteriia;Sphingobacteriales;Chitinophagaceae;Segetibacter	0	0	0	0	1	0	2	2	0	1	1	0	1	2		2	0	0	0
Bacteria;Bacteroidetes;Sphingobacteriia;Sphingobacteriales;Chitinophagaceae;Taibaiella	290	167	1070	273	1850	3349	2627	3872	2797	2254	1384	886	1045	1953		474	2978	4997	811
Bacteria;Bacteroidetes;Sphingobacteriia;Sphingobacteriales;Chitinophagaceae;Terrimonas	1	0	5	1	0	2	1	7	6	5	8	3	1	4		2	3	14	4
Bacteria;Bacteroidetes;Sphingobacteriia;Sphingobacteriales;Chitinophagaceae;genus_NA	34688	17729	25900	28593	36176	63319	58290	90750	71601	61843	64511	63912	59343	113932		47445	62165	86468	26093
Bacteria;Bacteroidetes;Sphingobacteriia;Sphingobacteriales;Saprospiraceae;Aureispira	154	0	16	20	19	3	31	30	84	167	317	456	436	537		370	773	28	81
Bacteria;Bacteroidetes;Sphingobacteriia;Sphingobacteriales;Saprospiraceae;Haliscomenobacter	857	290	127	228	433	393	833	548	1548	1409	967	812	613	763		162	95	1203	81
Bacteria;Bacteroidetes;Sphingobacteriia;Sphingobacteriales;Saprospiraceae;Lewinella	836	199	315	206	72	355	2665	1131	378	1204	664	427	672	2306		69	670	74	20
Bacteria;Bacteroidetes;Sphingobacteriia;Sphingobacteriales;Saprospiraceae;Portibacter	0	0	0	0	0	0	1	0	0	0	0	0	0	0		0	1	0	0
Bacteria;Bacteroidetes;Sphingobacteriia;Sphingobacteriales;Saprospiraceae;Rubidimonas	0	1	1	0	1	2	0	3	3	1	2	0	1	2		4	3	11	3
Bacteria;Bacteroidetes;Sphingobacteriia;Sphingobacteriales;Saprospiraceae;genus_NA	5570	8216	3318	3921	5276	5681	6920	8899	10401	9229	8135	7608	6398	11615		3617	5358	3404	1556
Bacteria;Bacteroidetes;Sphingobacteriia;Sphingobacteriales;Sphingobacteriaceae;Mucilaginibacter	40	2	0	0	0	0	0	0	0	0	0	1	0	0		2	0	0	4
Bacteria;Bacteroidetes;Sphingobacteriia;Sphingobacteriales;Sphingobacteriaceae;Pedobacter	3	4	2	1	1	0	2	1	0	0	2	2	0	0		7	2	6	5
Bacteria;Bacteroidetes;Sphingobacteriia;Sphingobacteriales;Sphingobacteriaceae;Pseudosphingobacterium	0	0	0	0	0	1	0	0	0	0	0	0	0	0		0	0	0	0
Bacteria;Bacteroidetes;Sphingobacteriia;Sphingobacteriales;Sphingobacteriaceae;Solitalea	0	0	0	0	0	1	3	1	2	0	0	0	1	4		1	1	17	25
Bacteria;Bacteroidetes;Sphingobacteriia;Sphingobacteriales;Sphingobacteriaceae;Sphingobacterium	0	0	1	0	0	0	1	0	0	0	0	1	2	3		0	2	0	7
Bacteria;Bacteroidetes;Sphingobacteriia;Sphingobacteriales;Sphingobacteriaceae;genus_NA	0	0	0	0	0	0	0	3	0	0	0	0	0	0		0	0	0	0
Bacteria;Bacteroidetes;Sphingobacteriia;Sphingobacteriales;family_NA;genus_NA	6028	7030	8217	12370	8135	15536	14835	28654	17387	14460	15624	14010	15408	43184		31307	35684	10982	9963
Bacteria;Bacteroidetes;class_NA;order_NA;family_NA;genus_NA	176	384	189	543	344	270	301	320	568	566	462	422	384	583		483	200	205	127
Bacteria;Bacteroidetes;empty_class;empty_order;empty_family;Prolixibacter	0	2	0	2	0	0	3	3	1	3	2	1	4	1		1	0	0	1
Bacteria;Caldiserica;Caldisericia;Caldisericales;Caldisericaceae;Caldisericum	6	1	0	3	4	0	10	1	7	0	8	0	0	2		2	0	21	0
Bacteria;Caldiserica;Caldisericia;Caldisericales;family_NA;genus_NA	5	8	3	9	13	6	19	5	10	11	3	2	3	22		0	0	0	0
Bacteria;Chlamydiae;Chlamydiae;Chlamydiales;Chlamydiaceae;Candidatus_Amphibiichlamydia	0	0	1	1	0	0	0	0	0	0	0	0	0	0		1	0	0	0
Bacteria;Chlamydiae;Chlamydiae;Chlamydiales;Chlamydiaceae;Chlamydia	0	0	0	0	0	0	0	0	0	0	1	0	0	0		0	0	1	0
Bacteria;Chlamydiae;Chlamydiae;Chlamydiales;Chlamydiaceae;Chlamydophila	599	641	1485	3876	1438	1226	1555	2876	2429	2237	1735	1283	1148	1237		10726	5245	2450	2003
Bacteria;Chlamydiae;Chlamydiae;Chlamydiales;Chlamydiaceae;genus_NA	17	43	240	263	489	1879	1405	919	595	598	504	471	499	708		1241	1322	1235	883
Bacteria;Chlamydiae;Chlamydiae;Chlamydiales;Criblamydiaceae;Criblamydia	4	2	9	29	6	13	38	28	55	39	33	18	47	44		74	50	15	25
Bacteria;Chlamydiae;Chlamydiae;Chlamydiales;Parachlamydiaceae;Candidatus_Metachlamydia	115	1105	2498	4823	1356	1485	3077	1722	1715	1273	1100	848	1003	1347		12864	13041	1365	928
Bacteria;Chlamydiae;Chlamydiae;Chlamydiales;Parachlamydiaceae;Neochlamydia	375	737	931	2182	903	778	1810	1401	1580	1121	1067	1090	913	1384		4405	3390	1231	885
Bacteria;Chlamydiae;Chlamydiae;Chlamydiales;Parachlamydiaceae;Parachlamydia	0	0	0	0	0	0	0	0	0	2	0	0	0	0		0	0	0	0
Bacteria;Chlamydiae;Chlamydiae;Chlamydiales;Parachlamydiaceae;genus_NA	106	647	1188	1885	653	912	1888	1054	1050	1078	740	744	922	854		6147	6256	2136	586
Bacteria;Chlamydiae;Chlamydiae;Chlamydiales;Simkaniaceae;Candidatus_Fritschea	0	0	0	0	0	0	0	0	1	0	0	0	0	0		3	0	30	1
Bacteria;Chlamydiae;Chlamydiae;Chlamydiales;Simkaniaceae;Candidatus_Rhabdochlamydia	0	0	0	0	0	0	0	0	0	2	4	1	0	0		0	0	2	2
Bacteria;Chlamydiae;Chlamydiae;Chlamydiales;Simkaniaceae;Simkania	0	0	0	0	0	0	1	5	0	0	0	0	0	0		0	0	2	3
Bacteria;Chlamydiae;Chlamydiae;Chlamydiales;Simkaniaceae;genus_NA	652	56	39	175	66	58	117	195	762	648	537	426	330	224		810	238	309	664
Bacteria;Chlamydiae;Chlamydiae;Chlamydiales;Waddliaceae;Waddlia	56	45	105	112	27	74	642	153	217	304	143	68	69	105		544	285	94	75
Bacteria;Chlamydiae;Chlamydiae;Chlamydiales;family_NA;genus_NA	446	357	134	405	293	1303	703	471	310	282	300	334	375	863		1516	1044	542	550
Bacteria;Chlorobi;Chlorobia;Chlorobiales;Chlorobiaceae;genus_NA	0	0	0	0	0	0	0	0	1	0	1	1	0	0		0	0	0	0
Bacteria;Chlorobi;Chlorobia;Chlorobiales;family_NA;genus_NA	7024	707	355	1454	956	741	1534	2298	3706	2250	1503	1280	1009	1406		661	615	606	693
Bacteria;Chloroflexi;Anaerolineae;Anaerolineales;Anaerolineaceae;Anaerolinea	0	0	0	0	0	0	0	1	0	1	0	0	0	0		0	0	0	0
Bacteria;Chloroflexi;Anaerolineae;Anaerolineales;Anaerolineaceae;Longilinea	10	5	17	15	4	5	132	39	64	120	57	50	63	165		39	24	8	29
Bacteria;Chloroflexi;Anaerolineae;Anaerolineales;Anaerolineaceae;Ornatilinea	54	11	10	9	20	5	11	12	13	21	7	6	6	7		32	19	40	30
Bacteria;Chloroflexi;Anaerolineae;Anaerolineales;Anaerolineaceae;genus_NA	8030	13934	6087	14621	8890	8164	14508	14990	19455	17491	12174	10169	10259	14992		5190	2102	2224	1206
Bacteria;Chloroflexi;Caldilineae;Caldilineales;Caldilineaceae;Caldilinea	0	0	0	0	0	0	0	0	0	0	0	0	0	1		0	0	0	0
Bacteria;Chloroflexi;Caldilineae;Caldilineales;Caldilineaceae;Litorilinea	1	2	0	0	0	0	1	0	0	0	0	1	0	1		0	0	0	0
Bacteria;Chloroflexi;Caldilineae;Caldilineales;Caldilineaceae;genus_NA	3554	1801	3862	2662	1930	846	6694	2510	2888	8349	2934	1961	2331	3649		153	172	119	42
Bacteria;Chloroflexi;Chloroflexi;order_NA;family_NA;genus_NA	2735	4767	5944	6895	4999	3153	5496	5854	6335	5880	4869	4053	4551	8001		3483	19203	9771	1703
Bacteria;Chloroflexi;Chloroflexia;Chloroflexales;Oscillochloridaceae;Oscillochloris	7	2	5	33	4	1	4	3	14	3	3	5	4	4		1	0	1	0
Bacteria;Chloroflexi;Chloroflexia;Chloroflexales;Roseiflexaceae;Roseiflexus	64	45	170	99	21	3	73	8	69	181	52	31	33	34		8	10	12	1
Bacteria;Chloroflexi;Chloroflexia;Chloroflexales;family_NA;genus_NA	6	21	6	4	2	0	5	2	3	4	1	3	0	0		1	0	3	1
Bacteria;Chloroflexi;Chloroflexia;Herpetosiphonales;Herpetosiphonaceae;Herpetosiphon	212	2191	443	427	213	18387	1905	1472	343	297	1008	528	665	2169		346	118	86	171
Bacteria;Chloroflexi;Thermomicrobia;order_NA;family_NA;genus_NA	849	1414	4288	3002	596	98	1409	530	1501	2182	894	595	656	724		3008	2420	1311	173
Bacteria;Chloroflexi;class_NA;order_NA;family_NA;genus_NA	6	0	6	5	1	0	8	3	1	8	2	3	1	3		0	0	1	0
Bacteria;Cyanobacteria;Chloroplast;order_NA;family_NA;genus_NA	251	191	192	295	178	49	201	130	292	195	267	147	282	310		157	296	244	165
Bacteria;Cyanobacteria;class_NA;order_NA;family_NA;genus_NA	11	4	114	33	153	14	15	12	11	11	9	13	11	5		701	1511	3272	17
Bacteria;Cyanobacteria;empty_class;Chroococcales;empty_family;Euhalothece	0	0	0	0	0	0	0	0	0	0	0	0	0	0		0	1	0	0
Bacteria;Cyanobacteria;empty_class;Chroococcales;empty_family;Microcystis	0	0	2	0	2	0	0	0	0	6	0	0	0	0		2	0	0	0
Bacteria;Cyanobacteria;empty_class;Chroococcales;empty_family;Synechococcus	0	2	3	0	0	0	0	0	0	0	1	0	0	0		0	0	0	0
Bacteria;Cyanobacteria;empty_class;Nostocales;Nostocaceae;Nostoc	43	44	28	122	22	62	117	102	465	438	403	253	245	282		176	160	109	73
Bacteria;Cyanobacteria;empty_class;Nostocales;Rivulariaceae;Rivularia	0	0	0	0	0	0	0	0	0	0	0	0	0	0		0	1	0	0
Bacteria;Cyanobacteria;empty_class;Oscillatoriales;empty_family;Leptolyngbya	0	0	0	0	1	0	1	1	2	0	0	1	0	0		0	1	0	0
Bacteria;Cyanobacteria;empty_class;Oscillatoriales;empty_family;Phormidium	0	0	0	0	0	0	0	2	1	5	3	1	0	0		1	0	0	0
Bacteria;Cyanobacteria;empty_class;Oscillatoriales;empty_family;Trichodesmium	0	0	1	0	2	0	0	0	3	11	6	0	0	0		2	0	0	3
Bacteria;Cyanobacteria;empty_class;Stigonematales;empty_family;Nostochopsis	0	0	1	0	0	0	0	0	0	0	1	0	0	0		0	0	0	0
Bacteria;Deferribacteres;Deferribacteres;Deferribacterales;family_NA;genus_NA	15	3	12	25	14	29	8	33	13	52	6	5	16	30		4	41	5	20
Bacteria;Deinococcus-Thermus;Deinococci;Deinococcales;Deinococcaceae;Deinococcus	22	32	29	36	60	333	534	981	1700	1355	777	544	766	1025		8	100	605	543
Bacteria;Deinococcus-Thermus;Deinococci;Deinococcales;Deinococcaceae;genus_NA	0	1	2	0	0	3	0	6	9	1	4	2	2	6		4	1	3	15
Bacteria;Deinococcus-Thermus;Deinococci;Deinococcales;Trueperaceae;Truepera	840	399	1144	1405	939	4398	2556	5599	4296	2825	2808	2623	2723	5351		4004	2104	4160	3010
Bacteria;Deinococcus-Thermus;Deinococci;Thermales;Thermaceae;Meiothermus	303	289	1184	825	561	311	1149	876	715	869	603	330	448	986		530	509	550	123
Bacteria;Deinococcus-Thermus;Deinococci;order_NA;family_NA;genus_NA	0	0	0	0	0	0	0	0	1	1	1	1	0	0		0	0	2	0
Bacteria;Elusimicrobia;class_NA;order_NA;family_NA;genus_NA	1573	6502	3080	6209	5529	4471	3608	4788	4519	4272	3695	3497	3726	7007		5123	5597	2361	2952
Bacteria;Fibrobacteres;Fibrobacteria;Fibrobacterales;Fibrobacteraceae;genus_NA	993	282	153	425	183	226	694	1408	2065	914	776	792	552	781		2349	1004	3299	3489
Bacteria;Fibrobacteres;Fibrobacteria;Fibrobacterales;family_NA;genus_NA	0	0	0	1	0	0	0	1	0	0	0	2	0	0		1	0	0	0
Bacteria;Firmicutes;Bacilli;Bacillales;Alicyclobacillaceae;Tumebacillus	0	0	0	0	0	0	0	0	0	0	0	0	0	0		0	0	0	0
Bacteria;Firmicutes;Bacilli;Bacillales;Bacillaceae;Bacillus	56	4	11	61	75	26	118	50	76	33	97	29	37	53		112	58	39	28
Bacteria;Firmicutes;Bacilli;Bacillales;Bacillaceae;Exiguobacterium	0	0	7	2	1	0	0	0	0	0	0	2	0	0		3	26	1	0
Bacteria;Firmicutes;Bacilli;Bacillales;Bacillaceae;Geomicrobium	0	0	0	0	0	0	1	0	0	0	0	0	0	0		0	0	0	0
Bacteria;Firmicutes;Bacilli;Bacillales;Bacillaceae;Halobacillus	0	0	0	0	0	0	0	0	0	0	0	0	0	1		0	0	0	5
Bacteria;Firmicutes;Bacilli;Bacillales;Bacillaceae;Oceanobacillus	0	0	0	0	0	0	1	0	1	0	2	1	0	0		2	2	0	1
Bacteria;Firmicutes;Bacilli;Bacillales;Bacillaceae;Paucisalibacillus	0	0	0	0	0	0	0	3	0	0	0	0	0	0		1	0	0	0
Bacteria;Firmicutes;Bacilli;Bacillales;Bacillaceae;Virgibacillus	0	0	0	0	0	0	0	0	0	0	0	1	0	0		0	0	0	0
Bacteria;Firmicutes;Bacilli;Bacillales;Bacillaceae;Vulcanibacillus	0	0	0	1	0	1	1	0	1	0	0	2	1	2		1	4	9	3
Bacteria;Firmicutes;Bacilli;Bacillales;Bacillaceae;genus_NA	6	0	0	6	8	1	6	1	10	0	15	3	3	1		0	1	2	1
Bacteria;Firmicutes;Bacilli;Bacillales;Listeriaceae;Brochothrix	0	0	0	0	0	0	0	0	0	0	0	0	0	0		0	0	0	0
Bacteria;Firmicutes;Bacilli;Bacillales;Paenibacillaceae;Aneurinibacillus	0	0	0	0	0	0	1	0	0	0	0	0	0	0		0	1	1	0
Bacteria;Firmicutes;Bacilli;Bacillales;Paenibacillaceae;Brevibacillus	0	0	1	0	0	0	0	1	0	0	0	0	0	0		7	0	1	0
Bacteria;Firmicutes;Bacilli;Bacillales;Paenibacillaceae;Cohnella	0	0	1	1	0	0	0	0	0	0	0	1	0	0		0	0	0	5
Bacteria;Firmicutes;Bacilli;Bacillales;Paenibacillaceae;Paenibacillus	1	0	0	0	0	4	3	5	10	4	1	4	4	2		17	8	5	18
Bacteria;Firmicutes;Bacilli;Bacillales;Paenibacillaceae;Saccharibacillus	0	0	0	0	1	0	0	0	0	0	0	0	0	0		0	22	0	0
Bacteria;Firmicutes;Bacilli;Bacillales;Paenibacillaceae;genus_NA	0	0	0	0	0	0	0	0	1	0	0	0	0	0		0	1	0	0
Bacteria;Firmicutes;Bacilli;Bacillales;Planococcaceae;Kurthia	3	14	1	5	10	12	6	11	7	3	8	8	5	9		3	2	1	6
Bacteria;Firmicutes;Bacilli;Bacillales;Planococcaceae;Paenisporosarcina	0	0	0	0	0	0	2	0	0	0	0	0	0	0		0	0	0	0
Bacteria;Firmicutes;Bacilli;Bacillales;Planococcaceae;Planococcus	0	0	0	1	0	0	0	2	0	0	0	0	0	1		0	2	0	0
Bacteria;Firmicutes;Bacilli;Bacillales;Planococcaceae;Planomicrobium	0	0	0	0	0	0	0	0	0	0	0	0	0	0		0	2	0	0
Bacteria;Firmicutes;Bacilli;Bacillales;Planococcaceae;Rummeliibacillus	0	0	0	0	0	0	0	0	0	0	0	0	0	0		0	0	0	1
Bacteria;Firmicutes;Bacilli;Bacillales;Planococcaceae;Sporosarcina	0	0	0	1	0	1	0	1	2	0	0	0	1	0		1	0	2	0
Bacteria;Firmicutes;Bacilli;Bacillales;Planococcaceae;genus_NA	0	0	0	0	1	0	0	0	0	0	0	0	0	0		0	0	0	0
Bacteria;Firmicutes;Bacilli;Bacillales;Staphylococcaceae;Jeotgalicoccus	0	0	0	0	0	0	0	0	0	0	0	1	0	0		0	4	0	0
Bacteria;Firmicutes;Bacilli;Bacillales;Staphylococcaceae;Macrococcus	0	0	0	0	0	0	0	0	0	0	0	0	0	0		0	1	0	0
Bacteria;Firmicutes;Bacilli;Bacillales;Staphylococcaceae;Salinicoccus	0	0	0	1	0	0	0	0	0	0	0	0	0	0		0	0	0	5
Bacteria;Firmicutes;Bacilli;Bacillales;Staphylococcaceae;Staphylococcus	0	2	9	1	1	0	0	0	0	0	0	0	1	4		2	48	1	11
Bacteria;Firmicutes;Bacilli;Bacillales;Thermoactinomycetaceae;Laceyella	0	0	0	0	0	0	0	0	0	1	0	0	0	0		0	0	0	0
Bacteria;Firmicutes;Bacilli;Bacillales;Thermoactinomycetaceae;Planifilum	0	0	0	0	0	0	0	0	0	0	0	0	0	0		0	0	1	0
Bacteria;Firmicutes;Bacilli;Bacillales;Thermoactinomycetaceae;Shimazuella	0	0	0	0	0	0	0	0	0	0	0	0	0	0		4	2	1	1
Bacteria;Firmicutes;Bacilli;Bacillales;empty_family;Dehalobacterium	0	0	0	0	0	0	0	0	0	0	0	0	0	0		0	0	0	1
Bacteria;Firmicutes;Bacilli;Bacillales;empty_family;Gemella	0	0	0	0	0	0	0	3	0	0	0	0	0	0		0	0	1	5
Bacteria;Firmicutes;Bacilli;Bacillales;family_NA;genus_NA	332	1911	2569	4227	2168	3944	4199	4618	5772	5385	6518	5604	4765	6972		9273	9963	11565	5395
Bacteria;Firmicutes;Bacilli;Lactobacillales;Aerococcaceae;Aerococcus	2	1	0	0	0	0	3	0	0	0	0	0	0	0		0	0	0	2
Bacteria;Firmicutes;Bacilli;Lactobacillales;Aerococcaceae;Eremococcus	0	0	0	0	0	0	0	0	0	0	0	0	0	0		0	0	0	0
Bacteria;Firmicutes;Bacilli;Lactobacillales;Aerococcaceae;Ignavigranum	0	0	0	0	0	0	0	0	0	0	0	0	0	0		0	0	0	3
Bacteria;Firmicutes;Bacilli;Lactobacillales;Aerococcaceae;genus_NA	0	0	0	0	0	0	0	0	0	0	0	0	0	0		0	1	0	0
Bacteria;Firmicutes;Bacilli;Lactobacillales;Carnobacteriaceae;Alkalibacterium	0	0	0	0	0	0	0	0	0	0	0	0	0	0		0	0	0	0
Bacteria;Firmicutes;Bacilli;Lactobacillales;Carnobacteriaceae;Dolosigranulum	0	0	0	0	0	0	0	0	0	0	0	0	0	0		0	0	0	0
Bacteria;Firmicutes;Bacilli;Lactobacillales;Carnobacteriaceae;Trichococcus	2	0	1	0	56	4	1	0	0	0	0	1	0	2		0	16	163	1
Bacteria;Firmicutes;Bacilli;Lactobacillales;Carnobacteriaceae;genus_NA	19	1	36	6	13	12	17	22	3	5	7	3	4	16		45	159	16	32
Bacteria;Firmicutes;Bacilli;Lactobacillales;Enterococcaceae;Enterococcus	23	1	0	0	0	0	0	0	0	0	0	0	0	0		6	4	5	2
Bacteria;Firmicutes;Bacilli;Lactobacillales;Enterococcaceae;Tetragenococcus	0	0	0	0	0	0	2	0	0	0	0	0	0	0		0	0	0	0
Bacteria;Firmicutes;Bacilli;Lactobacillales;Enterococcaceae;Vagococcus	0	0	0	0	0	0	0	0	0	0	0	0	0	0		0	0	0	0
Bacteria;Firmicutes;Bacilli;Lactobacillales;Lactobacillaceae;Lactobacillus	6	1	1	4	11	0	22	4	10	2	15	2	1	0		1	11	3	3
Bacteria;Firmicutes;Bacilli;Lactobacillales;Leuconostocaceae;Fructobacillus	0	0	0	0	0	0	0	0	4	0	0	0	0	0		0	0	0	0
Bacteria;Firmicutes;Bacilli;Lactobacillales;Streptococcaceae;Lactococcus	0	0	5	0	9	0	0	2	1	0	2	1	0	1		3	63	4	238
Bacteria;Firmicutes;Bacilli;Lactobacillales;Streptococcaceae;Lactovum	0	0	0	0	1	0	0	0	0	0	0	0	0	0		0	2	2	0
Bacteria;Firmicutes;Bacilli;Lactobacillales;Streptococcaceae;Streptococcus	43	0	11	2	16	2	2	0	2	0	0	2	0	4		17	89	58	12
Bacteria;Firmicutes;Bacilli;Lactobacillales;family_NA;genus_NA	0	5	273	3	842	19	37	6	7	2	1	17	2	7		30	2436	306	25
Bacteria;Firmicutes;Bacilli;order_NA;family_NA;genus_NA	38	1	1	58	57	0	76	26	207	86	166	83	74	66		10	84	12	59
Bacteria;Firmicutes;Clostridia;Clostridiales;Christensenellaceae;genus_NA	0	13	11	23	2	7	11	6	35	19	23	10	10	15		10	10	4	5
Bacteria;Firmicutes;Clostridia;Clostridiales;Clostridiaceae;Acidaminobacter	0	0	0	0	0	0	0	0	0	0	0	0	2	0		1	5	0	1
Bacteria;Firmicutes;Clostridia;Clostridiales;Clostridiaceae;Alkaliphilus	0	0	0	0	0	0	0	0	0	0	0	0	0	0		0	0	0	0
Bacteria;Firmicutes;Clostridia;Clostridiales;Clostridiaceae;Caloramator	0	0	0	1	0	0	0	0	0	0	0	0	0	0		0	0	0	0
Bacteria;Firmicutes;Clostridia;Clostridiales;Clostridiaceae;Candidatus_Arthromitus	0	0	0	0	0	0	0	0	0	0	0	1	0	0		0	0	0	1
Bacteria;Firmicutes;Clostridia;Clostridiales;Clostridiaceae;Clostridiisalibacter	0	0	0	0	0	0	0	0	0	0	0	0	0	0		0	0	0	0
Bacteria;Firmicutes;Clostridia;Clostridiales;Clostridiaceae;Fonticella	0	0	1	0	0	0	0	7	0	0	0	2	0	0		0	0	0	0
Bacteria;Firmicutes;Clostridia;Clostridiales;Clostridiaceae;Guggenheimella	0	0	1	0	0	0	0	0	0	0	0	0	0	0		1	0	0	0
Bacteria;Firmicutes;Clostridia;Clostridiales;Clostridiaceae;Proteiniclasticum	0	0	1	0	0	0	0	0	0	0	0	0	0	0		3	2	0	0
Bacteria;Firmicutes;Clostridia;Clostridiales;Clostridiaceae;Sarcina	0	0	0	0	0	0	0	0	0	0	0	1	0	0		1	0	0	0
Bacteria;Firmicutes;Clostridia;Clostridiales;Clostridiaceae;Tepidimicrobium	0	1	0	0	0	0	0	0	0	0	0	0	0	0		0	0	0	0
Bacteria;Firmicutes;Clostridia;Clostridiales;Clostridiaceae;Thermohalobacter	0	0	0	0	0	0	0	0	0	0	2	0	1	3		0	0	0	0
Bacteria;Firmicutes;Clostridia;Clostridiales;Defluviitaleaceae;genus_NA	1	1	7	3	2	2	2	0	1	7	1	3	1	0		26	20	7	10
Bacteria;Firmicutes;Clostridia;Clostridiales;Eubacteriaceae;Acetobacterium	0	0	0	0	0	5	0	1	0	0	0	3	0	1		6	4	1	6
Bacteria;Firmicutes;Clostridia;Clostridiales;Eubacteriaceae;Anaerovorax	0	0	1	0	0	0	0	0	0	0	0	1	0	0		10	0	0	0
Bacteria;Firmicutes;Clostridia;Clostridiales;Gracilibacteraceae;Lutispora	0	1	2	0	1	0	0	0	0	0	0	0	1	0		0	1	0	0
Bacteria;Firmicutes;Clostridia;Clostridiales;Gracilibacteraceae;genus_NA	27	0	10	36	57	2	42	5	47	1	48	14	7	9		3	20	27	3
Bacteria;Firmicutes;Clostridia;Clostridiales;Heliobacteriaceae;genus_NA	0	0	0	1	0	0	0	0	0	0	1	0	0	1		0	1	0	0
Bacteria;Firmicutes;Clostridia;Clostridiales;Lachnospiraceae;Anaerosporobacter	0	2	0	0	0	2	0	0	0	0	0	0	0	0		0	1	0	2
Bacteria;Firmicutes;Clostridia;Clostridiales;Lachnospiraceae;Blautia	0	0	0	0	0	0	2	0	0	0	0	0	0	0		2	3	0	1
Bacteria;Firmicutes;Clostridia;Clostridiales;Lachnospiraceae;Coprococcus	0	0	0	0	0	0	0	0	0	1	0	0	0	1		5	2	0	3
Bacteria;Firmicutes;Clostridia;Clostridiales;Lachnospiraceae;Incertae_Sedis	0	0	1	1	0	0	0	0	0	0	0	0	0	0		0	0	0	1
Bacteria;Firmicutes;Clostridia;Clostridiales;Lachnospiraceae;Lachnospira	0	0	0	0	0	0	0	0	0	0	0	0	0	0		0	1	0	0
Bacteria;Firmicutes;Clostridia;Clostridiales;Lachnospiraceae;Marvinbryantia	0	0	1	0	0	9	0	0	0	2	0	0	0	0		2	4	0	30
Bacteria;Firmicutes;Clostridia;Clostridiales;Lachnospiraceae;Pseudobutyrivibrio	0	0	1	0	0	20	0	0	0	1	0	2	1	0		9	6	1	20
Bacteria;Firmicutes;Clostridia;Clostridiales;Lachnospiraceae;Roseburia	0	0	0	0	0	0	0	0	0	0	0	0	0	0		0	0	0	0
Bacteria;Firmicutes;Clostridia;Clostridiales;Lachnospiraceae;genus_NA	392	466	449	1500	797	295	843	754	1940	1577	1200	1262	1139	1118		376	211	96	207
Bacteria;Firmicutes;Clostridia;Clostridiales;Peptococcaceae;Cryptanaerobacter	0	0	0	0	0	0	0	0	0	0	0	1	0	0		0	0	0	0
Bacteria;Firmicutes;Clostridia;Clostridiales;Peptococcaceae;Dehalobacter	0	0	0	0	0	0	1	0	0	0	0	0	0	0		0	0	0	0
Bacteria;Firmicutes;Clostridia;Clostridiales;Peptococcaceae;Desulfitobacterium	0	0	0	0	0	0	0	0	0	0	0	0	0	0		1	1	1	0
Bacteria;Firmicutes;Clostridia;Clostridiales;Peptococcaceae;Desulfotomaculum	0	0	0	0	0	0	0	0	0	0	0	0	0	0		0	0	0	0
Bacteria;Firmicutes;Clostridia;Clostridiales;Peptococcaceae;Pelotomaculum	0	0	0	0	0	0	0	0	0	0	0	0	0	0		0	0	0	1
Bacteria;Firmicutes;Clostridia;Clostridiales;Peptococcaceae;genus_NA	0	1	2	3	3	2	11	6	79	83	64	84	65	87		2	2	0	4
Bacteria;Firmicutes;Clostridia;Clostridiales;Peptostreptococcaceae;Anaerococcus	0	0	0	0	0	0	0	0	0	0	0	0	0	0		0	1	1	0
Bacteria;Firmicutes;Clostridia;Clostridiales;Peptostreptococcaceae;Fusibacter	0	0	0	0	0	0	0	0	0	0	0	0	0	0		0	0	0	0
Bacteria;Firmicutes;Clostridia;Clostridiales;Peptostreptococcaceae;Gallicola	0	0	0	0	0	0	0	0	0	0	0	0	0	0		0	2	0	0
Bacteria;Firmicutes;Clostridia;Clostridiales;Peptostreptococcaceae;Peptoniphilus	0	0	0	0	0	0	0	0	0	0	0	0	0	1		0	2	1	0
Bacteria;Firmicutes;Clostridia;Clostridiales;Peptostreptococcaceae;Peptostreptococcus	0	4	0	0	0	0	0	0	0	0	0	0	0	0		0	28	6	4
Bacteria;Firmicutes;Clostridia;Clostridiales;Peptostreptococcaceae;Sedimentibacter	0	0	2	0	0	0	0	0	0	0	0	1	0	0		2	5	0	2
Bacteria;Firmicutes;Clostridia;Clostridiales;Peptostreptococcaceae;Tepidibacter	0	0	0	0	0	0	0	0	0	0	0	0	0	0		0	0	0	0
Bacteria;Firmicutes;Clostridia;Clostridiales;Peptostreptococcaceae;Tissierella	0	0	0	0	0	0	0	0	2	0	0	0	0	0		0	0	0	0
Bacteria;Firmicutes;Clostridia;Clostridiales;Peptostreptococcaceae;genus_NA	2	0	6	6	1	3	3	1	0	1	0	13	1	5		30	23	0	18
Bacteria;Firmicutes;Clostridia;Clostridiales;Ruminococcaceae;Anaerotruncus	0	1	0	0	0	0	0	0	1	0	1	1	0	1		0	0	0	0
Bacteria;Firmicutes;Clostridia;Clostridiales;Ruminococcaceae;Fastidiosipila	0	0	0	1	0	0	0	1	0	1	1	0	0	0		5	0	1	0
Bacteria;Firmicutes;Clostridia;Clostridiales;Ruminococcaceae;Hydrogenoanaerobacterium	0	0	0	1	0	0	0	0	0	0	0	1	0	0		1	2	0	0
Bacteria;Firmicutes;Clostridia;Clostridiales;Ruminococcaceae;Incertae_Sedis	0	8	15	15	3	5	11	10	8	5	2	5	4	2		58	61	6	6
Bacteria;Firmicutes;Clostridia;Clostridiales;Ruminococcaceae;Oscillibacter	0	1	2	0	0	0	0	0	2	1	0	7	0	0		16	3	6	4
Bacteria;Firmicutes;Clostridia;Clostridiales;Ruminococcaceae;Papillibacter	0	1	0	0	0	0	0	0	0	0	0	1	0	0		2	1	2	0
Bacteria;Firmicutes;Clostridia;Clostridiales;Ruminococcaceae;Ruminococcus	0	0	3	0	0	2	1	0	0	0	0	1	0	0		5	0	2	27
Bacteria;Firmicutes;Clostridia;Clostridiales;Ruminococcaceae;Saccharofermentans	2	0	7	13	3	8	10	8	13	8	5	9	1	4		16	18	5	5
Bacteria;Firmicutes;Clostridia;Clostridiales;Ruminococcaceae;genus_NA	247	223	129	263	55	724	1676	477	445	302	223	202	160	144		553	350	192	255
Bacteria;Firmicutes;Clostridia;Clostridiales;Syntrophomonadaceae;Syntrophomonas	0	0	1	2	0	1	2	1	0	2	1	3	0	4		3	2	0	3
Bacteria;Firmicutes;Clostridia;Clostridiales;Syntrophomonadaceae;genus_NA	0	0	0	0	0	0	0	0	0	0	0	0	0	0		1	0	0	0
Bacteria;Firmicutes;Clostridia;Clostridiales;empty_family;Proteiniborus	0	2	0	0	0	0	0	0	0	0	0	0	0	0		0	0	0	0
Bacteria;Firmicutes;Clostridia;Clostridiales;family_NA;genus_NA	10	24	125	36	33	278	49	53	28	63	27	113	83	140		530	357	135	1156
Bacteria;Firmicutes;Clostridia;Halanaerobiales;family_NA;genus_NA	0	0	0	0	0	0	0	1	0	0	0	0	0	0		0	0	0	0
Bacteria;Firmicutes;Clostridia;Thermoanaerobacterales;family_NA;genus_NA	0	0	0	0	0	0	0	0	0	0	0	0	0	0		0	1	0	0
Bacteria;Firmicutes;Clostridia;Thermoanaerobacteriales;Thermoanaerobacteriaceae;Thermoanaerobacterium	1	0	1	0	15	0	3	0	5	0	0	0	2	3		17	6	4	5
Bacteria;Firmicutes;Clostridia;order_NA;family_NA;genus_NA	132	966	181	193	343	110	394	1060	1069	498	401	274	313	754		49	96	206	320
Bacteria;Firmicutes;Erysipelotrichia;Erysipelotrichales;Erysipelotrichaceae;Erysipelothrix	0	0	0	0	0	0	0	0	0	0	0	1	0	0		0	0	0	3
Bacteria;Firmicutes;Erysipelotrichia;Erysipelotrichales;Erysipelotrichaceae;genus_NA	0	0	0	0	0	0	3	0	0	1	0	0	1	1		0	8	0	0
Bacteria;Firmicutes;Negativicutes;Selenomonadales;Acidaminococcaceae;Acidaminococcus	0	4	0	0	0	0	0	0	0	0	0	0	0	0		0	0	0	0
Bacteria;Firmicutes;Negativicutes;Selenomonadales;Acidaminococcaceae;Succinispira	0	0	0	0	0	0	0	0	0	1	0	0	0	0		0	0	0	0
Bacteria;Firmicutes;Negativicutes;Selenomonadales;Acidaminococcaceae;genus_NA	0	0	0	0	0	14	1	0	0	1	0	2	0	2		9	2	3	4
Bacteria;Firmicutes;Negativicutes;Selenomonadales;Veillonellaceae;Anaerosinus	0	0	0	0	0	3	0	0	0	0	0	1	0	0		0	1	1	3
Bacteria;Firmicutes;Negativicutes;Selenomonadales;Veillonellaceae;Dendrosporobacter	0	0	0	0	0	2	0	0	0	0	0	0	0	0		1	0	0	0
Bacteria;Firmicutes;Negativicutes;Selenomonadales;Veillonellaceae;Pelosinus	1	0	1	0	0	7	0	0	0	0	0	1	0	5		14	11	7	4
Bacteria;Firmicutes;Negativicutes;Selenomonadales;Veillonellaceae;Propionispora	0	1	2	0	0	0	0	0	0	0	0	1	0	0		0	3	3	0
Bacteria;Firmicutes;Negativicutes;Selenomonadales;Veillonellaceae;Sporomusa	0	0	0	0	0	0	0	0	0	0	0	2	0	1		5	1	0	0
Bacteria;Firmicutes;Negativicutes;Selenomonadales;Veillonellaceae;Veillonella	0	0	0	0	0	0	0	0	0	0	0	0	0	0		0	0	0	0
Bacteria;Firmicutes;Negativicutes;Selenomonadales;Veillonellaceae;genus_NA	933	3536	387	1020	1304	655	1061	1455	1176	1698	1134	1052	1540	2396		140	167	243	106
Bacteria;Firmicutes;class_NA;order_NA;family_NA;genus_NA	1	0	2	1	1	1	1	3	2	2	2	1	3	3		0	10	3	1
Bacteria;Fusobacteria;Fusobacteriia;Fusobacteriales;Fusobacteriaceae;Cetobacterium	12689	896	924	57	958	1481	1486	1541	1962	1187	3038	900	1202	3542		94	23961	14420	58079
Bacteria;Fusobacteria;Fusobacteriia;Fusobacteriales;Fusobacteriaceae;Fusobacterium	0	0	0	0	0	0	0	0	0	0	0	3	0	0		0	0	0	0
Bacteria;Fusobacteria;Fusobacteriia;Fusobacteriales;Leptotrichiaceae;Sneathia	0	0	0	0	0	0	0	0	0	0	0	0	0	0		0	0	0	0
Bacteria;Fusobacteria;Fusobacteriia;Fusobacteriales;Leptotrichiaceae;genus_NA	0	0	1	0	3	1	0	0	0	0	0	6	0	0		15	6	105	40
Bacteria;Gemmatimonadetes;Gemmatimonadetes;Gemmatimonadales;Gemmatimonadaceae;Gemmatimonas	46	66	44	109	47	34	181	247	806	978	512	278	142	169		5	18	82	104
Bacteria;Gemmatimonadetes;Gemmatimonadetes;Gemmatimonadales;Gemmatimonadaceae;genus_NA	3469	4549	6941	6082	3810	3348	4888	6596	7679	7195	5155	5264	5222	9681		2007	1404	1441	893
Bacteria;Gemmatimonadetes;Gemmatimonadetes;order_NA;family_NA;genus_NA	168	166	166	208	183	97	279	235	453	523	321	360	409	373		19	41	17	18
Bacteria;Ignavibacteria;Ignavibacteria;Ignavibacteriales;Ignavibacteriaceae;Ignavibacterium	1	0	1	0	1	0	0	0	0	0	0	0	0	0		2	2	1	0
Bacteria;Ignavibacteria;Ignavibacteria;Ignavibacteriales;family_NA;genus_NA	2	0	3	3	4	0	1	9	2	4	0	1	0	2		2	9	3	2
Bacteria;Lentisphaerae;Lentisphaeria;Lentisphaerales;Lentisphaeraceae;Lentisphaera	0	0	0	0	0	0	0	0	0	0	0	0	0	0		0	0	0	0
Bacteria;Lentisphaerae;Lentisphaeria;Victivallales;Victivallaceae;Victivallis	25	3	0	6	3	8	46	25	57	76	50	41	59	32		1072	14	25	371
Bacteria;Lentisphaerae;class_NA;order_NA;family_NA;genus_NA	3713	5588	2467	3249	3169	2132	2892	3891	4055	4388	3959	4567	4891	7952		499	644	558	281
Bacteria;Nitrospirae;Nitrospira;Nitrospirales;Nitrospiraceae;Leptospirillum	250	83	611	287	273	117	1006	297	379	815	341	136	161	290		213	176	457	107
Bacteria;Nitrospirae;Nitrospira;Nitrospirales;Nitrospiraceae;Nitrospira	0	0	0	0	0	0	0	0	0	0	0	0	1	1		0	0	0	0
Bacteria;Nitrospirae;Nitrospira;Nitrospirales;Nitrospiraceae;genus_NA	0	0	0	0	0	0	0	0	0	0	0	0	2	0		0	0	0	0
Bacteria;Nitrospirae;Nitrospira;Nitrospirales;family_NA;genus_NA	810	4632	2541	6561	4953	1945	3864	4443	5749	5107	3453	3014	3604	4144		1198	737	317	144
Bacteria;Nitrospirae;Nitrospira;order_NA;family_NA;genus_NA	22375	10207	29720	14185	10177	4204	31109	9305	12304	25031	12226	7121	7611	11593		9931	5294	6526	812
Bacteria;Planctomycetes;Phycisphaerae;Phycisphaerales;Phycisphaeraceae;Phycisphaera	88	99	115	506	169	87	534	292	927	863	554	276	310	287		71	57	30	38
Bacteria;Planctomycetes;Phycisphaerae;Phycisphaerales;Phycisphaeraceae;genus_NA	299	645	349	1235	369	334	751	1233	5047	3337	2235	1572	1190	1038		902	441	718	359
Bacteria;Planctomycetes;Phycisphaerae;order_NA;family_NA;genus_NA	408	1910	660	1407	730	778	1117	1164	2751	2591	2060	1880	2113	2511		415	385	340	161
Bacteria;Planctomycetes;Planctomycetacia;Planctomycetales;Planctomycetaceae;Blastopirellula	2423	1282	1401	995	1487	1199	1594	1258	826	817	572	427	441	865		1459	1813	2949	507
Bacteria;Planctomycetes;Planctomycetacia;Planctomycetales;Planctomycetaceae;Gemmata	1512	7611	4995	7405	8272	9886	4786	3838	921	827	803	1028	1378	4067		3857	4727	5624	242
Bacteria;Planctomycetes;Planctomycetacia;Planctomycetales;Planctomycetaceae;Isosphaera	11	91	27	118	92	51	208	119	131	192	91	32	67	109		19	36	21	12
Bacteria;Planctomycetes;Planctomycetacia;Planctomycetales;Planctomycetaceae;Pirellula	5218	3613	5503	7058	6338	9341	12477	13653	18767	13964	11625	9202	8044	12590		8409	7699	5293	1774
Bacteria;Planctomycetes;Planctomycetacia;Planctomycetales;Planctomycetaceae;Planctomyces	2296	3494	1237	4694	2878	4718	6599	4615	5124	4790	3444	1910	3140	5865		3555	2392	1352	827
Bacteria;Planctomycetes;Planctomycetacia;Planctomycetales;Planctomycetaceae;Rhodopirellula	1087	1841	1120	1664	1753	2251	5064	3633	3504	4833	3245	1726	2551	5731		565	583	666	773
Bacteria;Planctomycetes;Planctomycetacia;Planctomycetales;Planctomycetaceae;Schlesneria	42	55	86	447	107	57	358	211	308	306	125	52	39	45		335	232	64	10
Bacteria;Planctomycetes;Planctomycetacia;Planctomycetales;Planctomycetaceae;Singulisphaera	1	4	4	8	0	1	1	1	0	9	4	0	0	1		3	1	4	0
Bacteria;Planctomycetes;Planctomycetacia;Planctomycetales;Planctomycetaceae;genus_NA	731	1496	1066	2785	3067	1005	2195	1715	2522	4303	2495	1436	2538	4987		1371	1140	1177	364
Bacteria;Planctomycetes;class_NA;order_NA;family_NA;genus_NA	9367	5011	7560	10176	16889	3704	13235	15066	12703	27651	13385	10288	12817	26214		14777	12300	5316	1375
Bacteria;Proteobacteria;Alphaproteobacteria;Caulobacterales;Caulobacteraceae;Asticcacaulis	31	31	88	5	31	1	36	14	7	3	11	0	0	10		49	95	21	24
Bacteria;Proteobacteria;Alphaproteobacteria;Caulobacterales;Caulobacteraceae;Brevundimonas	53	6	60	27	15	15	150	52	96	109	137	32	15	28		60	41	68	14
Bacteria;Proteobacteria;Alphaproteobacteria;Caulobacterales;Caulobacteraceae;Caulobacter	0	0	0	12	3	18	67	16	53	39	16	32	32	7		0	4	16	0
Bacteria;Proteobacteria;Alphaproteobacteria;Caulobacterales;Caulobacteraceae;Phenylobacterium	0	0	3	1	0	4	2	6	25	23	24	7	6	3		2	2	2	13
Bacteria;Proteobacteria;Alphaproteobacteria;Caulobacterales;Caulobacteraceae;genus_NA	43	77	45	38	42	16	88	34	42	113	34	24	46	56		7	22	7	7
Bacteria;Proteobacteria;Alphaproteobacteria;Caulobacterales;Hyphomonadaceae;Glycocaulis	0	0	0	1	0	0	0	0	0	0	0	0	0	2		0	0	0	0
Bacteria;Proteobacteria;Alphaproteobacteria;Caulobacterales;Hyphomonadaceae;Hirschia	14	10	18	13	12	9	24	26	63	39	34	29	31	43		1	0	1	6
Bacteria;Proteobacteria;Alphaproteobacteria;Caulobacterales;Hyphomonadaceae;Hyphomonas	0	0	2	0	0	0	1	0	1	0	1	1	2	1		0	0	1	0
Bacteria;Proteobacteria;Alphaproteobacteria;Caulobacterales;Hyphomonadaceae;Oceanicaulis	0	0	0	0	0	0	0	0	0	1	0	0	0	0		1	0	0	0
Bacteria;Proteobacteria;Alphaproteobacteria;Caulobacterales;Hyphomonadaceae;Ponticaulis	0	0	0	0	0	0	0	0	1	0	0	0	0	0		0	0	0	0
Bacteria;Proteobacteria;Alphaproteobacteria;Caulobacterales;Hyphomonadaceae;Woodsholea	7639	8855	7440	10670	10587	11601	13263	16688	20638	18409	15203	14665	14238	20612		1803	3088	4674	3159
Bacteria;Proteobacteria;Alphaproteobacteria;Caulobacterales;Hyphomonadaceae;genus_NA	11	71	31	42	38	23	83	49	104	105	90	66	76	73		9	8	10	9
Bacteria;Proteobacteria;Alphaproteobacteria;Parvularculales;Parvularculaceae;Parvularcula	32	1	0	0	1	1	9	1	2	1	2	8	20	7		2	5	3	2
Bacteria;Proteobacteria;Alphaproteobacteria;Rhizobiales;Aurantimonadaceae;Aureimonas	0	0	0	0	0	0	0	0	1	0	0	0	0	0		1	0	0	0
Bacteria;Proteobacteria;Alphaproteobacteria;Rhizobiales;Aurantimonadaceae;Martelella	0	4	1	3	1	0	0	1	1	3	2	0	3	4		1	0	0	1
Bacteria;Proteobacteria;Alphaproteobacteria;Rhizobiales;Aurantimonadaceae;genus_NA	0	0	0	1	0	0	0	0	1	0	0	0	0	0		0	0	0	0
Bacteria;Proteobacteria;Alphaproteobacteria;Rhizobiales;Bartonellaceae;Bartonella	0	0	0	0	0	0	0	0	0	0	0	0	0	0		0	1	0	0
Bacteria;Proteobacteria;Alphaproteobacteria;Rhizobiales;Beijerinckiaceae;Chelatococcus	0	1	0	0	0	0	1	1	0	1	0	0	0	1		0	0	0	0
Bacteria;Proteobacteria;Alphaproteobacteria;Rhizobiales;Beijerinckiaceae;Methylocapsa	0	1	0	0	0	0	0	0	0	1	0	0	0	1		0	0	0	0
Bacteria;Proteobacteria;Alphaproteobacteria;Rhizobiales;Beijerinckiaceae;Methylocella	3	12	1	1	4	3	3	8	2	1	1	1	3	10		1	3	9	4
Bacteria;Proteobacteria;Alphaproteobacteria;Rhizobiales;Beijerinckiaceae;Methyloferula	0	0	0	0	0	0	0	0	0	1	0	0	0	0		0	0	0	0
Bacteria;Proteobacteria;Alphaproteobacteria;Rhizobiales;Beijerinckiaceae;Methylovirgula	0	1	0	0	0	0	0	0	0	1	2	0	0	0		0	0	0	0
Bacteria;Proteobacteria;Alphaproteobacteria;Rhizobiales;Beijerinckiaceae;genus_NA	50	304	46	131	73	17	84	53	164	131	104	90	91	63		7	13	14	3
Bacteria;Proteobacteria;Alphaproteobacteria;Rhizobiales;Bradyrhizobiaceae;Afipia	12	21	9	8	7	8	21	27	37	44	31	10	21	26		5	1	4	3
Bacteria;Proteobacteria;Alphaproteobacteria;Rhizobiales;Bradyrhizobiaceae;Bosea	22	97	19	23	52	14	34	28	25	20	14	9	9	20		17	29	25	20
Bacteria;Proteobacteria;Alphaproteobacteria;Rhizobiales;Bradyrhizobiaceae;Bradyrhizobium	606	1515	692	1676	868	547	1515	2109	6518	4355	3177	3214	2760	2961		169	220	869	237
Bacteria;Proteobacteria;Alphaproteobacteria;Rhizobiales;Bradyrhizobiaceae;Rhodoblastus	0	0	1	0	0	0	0	0	0	0	0	0	0	0		0	0	0	0
Bacteria;Proteobacteria;Alphaproteobacteria;Rhizobiales;Bradyrhizobiaceae;Rhodopseudomonas	6	2	0	2	0	0	1	0	3	1	1	3	0	0		1	1	1	0
Bacteria;Proteobacteria;Alphaproteobacteria;Rhizobiales;Bradyrhizobiaceae;Salinarimonas	0	0	0	1	0	0	0	0	0	1	2	0	0	0		0	0	0	0
Bacteria;Proteobacteria;Alphaproteobacteria;Rhizobiales;Bradyrhizobiaceae;genus_NA	483	2358	1075	3153	1610	379	1576	977	1857	2056	1157	1003	1098	1214		311	186	128	31
Bacteria;Proteobacteria;Alphaproteobacteria;Rhizobiales;Brucellaceae;Daeguia	0	0	0	0	1	2	2	5	6	3	3	1	1	2		0	1	0	2
Bacteria;Proteobacteria;Alphaproteobacteria;Rhizobiales;Brucellaceae;Mycoplana	5	25	5	1	5	2	2	3	3	2	4	1	0	15		4	7	2	1
Bacteria;Proteobacteria;Alphaproteobacteria;Rhizobiales;Brucellaceae;Ochrobactrum	39	207	68	44	370	50	74	80	94	47	41	16	35	85		83	97	253	77
Bacteria;Proteobacteria;Alphaproteobacteria;Rhizobiales;Hyphomicrobiaceae;Blastochloris	0	0	0	0	0	0	0	0	0	0	1	0	0	0		0	0	0	0
Bacteria;Proteobacteria;Alphaproteobacteria;Rhizobiales;Hyphomicrobiaceae;Devosia	175	279	75	123	74	80	131	127	217	211	99	123	143	226		38	36	58	50
Bacteria;Proteobacteria;Alphaproteobacteria;Rhizobiales;Hyphomicrobiaceae;Dichotomicrobium	1	17	5	6	4	3	5	3	2	4	0	1	6	4		0	0	0	0
Bacteria;Proteobacteria;Alphaproteobacteria;Rhizobiales;Hyphomicrobiaceae;Filomicrobium	497	1437	696	1108	1325	722	1274	1211	1085	1447	1050	915	963	1365		32	40	69	66
Bacteria;Proteobacteria;Alphaproteobacteria;Rhizobiales;Hyphomicrobiaceae;Hyphomicrobium	9590	20689	15012	19230	21577	19873	20587	29126	20595	20374	17002	14452	17594	31511		7165	4826	8220	4930
Bacteria;Proteobacteria;Alphaproteobacteria;Rhizobiales;Hyphomicrobiaceae;Maritalea	0	0	0	0	0	0	0	0	1	0	0	0	0	0		0	0	0	0
Bacteria;Proteobacteria;Alphaproteobacteria;Rhizobiales;Hyphomicrobiaceae;Pedomicrobium	3017	12149	5347	11675	9792	7761	8577	11464	10667	10393	8812	7249	8667	12933		2724	1836	2163	1496
Bacteria;Proteobacteria;Alphaproteobacteria;Rhizobiales;Hyphomicrobiaceae;Rhodomicrobium	1	2	5	7	2	3	0	4	3	5	2	2	1	2		1	5	2	0
Bacteria;Proteobacteria;Alphaproteobacteria;Rhizobiales;Hyphomicrobiaceae;Rhodoplanes	99	72	44	38	39	19	66	35	104	161	53	43	53	77		7	10	37	7
Bacteria;Proteobacteria;Alphaproteobacteria;Rhizobiales;Hyphomicrobiaceae;genus_NA	260	697	457	765	348	413	466	640	1063	784	660	556	802	1099		504	250	409	184
Bacteria;Proteobacteria;Alphaproteobacteria;Rhizobiales;Methylobacteriaceae;Meganema	38	96	83	20	65	8	29	17	29	53	42	8	13	57		20	75	62	37
Bacteria;Proteobacteria;Alphaproteobacteria;Rhizobiales;Methylobacteriaceae;Methylobacterium	0	0	0	0	0	0	5	0	0	3	0	0	0	23		0	0	0	0
Bacteria;Proteobacteria;Alphaproteobacteria;Rhizobiales;Methylobacteriaceae;Microvirga	1	3	2	7	8	4	1	11	22	26	15	7	1	10		0	0	1	0
Bacteria;Proteobacteria;Alphaproteobacteria;Rhizobiales;Methylobacteriaceae;genus_NA	2403	7113	2180	5744	4879	6225	6941	11902	9602	9977	8465	7042	8735	14901		1345	843	911	1020
Bacteria;Proteobacteria;Alphaproteobacteria;Rhizobiales;Methylocystaceae;Pleomorphomonas	1	0	1	5	1	0	0	5	1	9	2	2	2	3		6	3	0	2
Bacteria;Proteobacteria;Alphaproteobacteria;Rhizobiales;Methylocystaceae;genus_NA	0	1	0	0	0	0	0	0	0	0	0	0	0	0		0	0	0	0
Bacteria;Proteobacteria;Alphaproteobacteria;Rhizobiales;Phyllobacteriaceae;Aliihoeflea	0	2	3	0	1	0	1	2	3	0	0	0	0	1		0	0	0	0
Bacteria;Proteobacteria;Alphaproteobacteria;Rhizobiales;Phyllobacteriaceae;Aquamicrobium	335	340	123	214	234	133	356	397	341	434	269	220	289	439		21	33	64	30
Bacteria;Proteobacteria;Alphaproteobacteria;Rhizobiales;Phyllobacteriaceae;Chelativorans	1	7	7	14	4	1	14	8	17	22	11	9	23	27		8	5	3	1
Bacteria;Proteobacteria;Alphaproteobacteria;Rhizobiales;Phyllobacteriaceae;Mesorhizobium	316	431	127	193	111	55	116	153	160	191	112	88	134	228		22	14	27	8
Bacteria;Proteobacteria;Alphaproteobacteria;Rhizobiales;Phyllobacteriaceae;Nitratireductor	1	10	4	4	0	1	3	3	8	5	2	1	0	2		0	0	3	1
Bacteria;Proteobacteria;Alphaproteobacteria;Rhizobiales;Phyllobacteriaceae;genus_NA	5678	19922	4699	7667	6901	3548	5197	6605	3474	4596	3427	3488	5552	10696		76	251	249	38
Bacteria;Proteobacteria;Alphaproteobacteria;Rhizobiales;Rhizobiaceae;Ensifer	9	29	5	7	28	5	10	17	33	21	29	7	15	30		4	10	36	17
Bacteria;Proteobacteria;Alphaproteobacteria;Rhizobiales;Rhizobiaceae;Kaistia	0	0	1	0	0	0	1	0	0	0	0	0	0	0		0	0	0	0
Bacteria;Proteobacteria;Alphaproteobacteria;Rhizobiales;Rhizobiaceae;Rhizobium	22	58	8	8	40	6	23	17	44	26	33	34	35	71		17	10	68	48
Bacteria;Proteobacteria;Alphaproteobacteria;Rhizobiales;Rhizobiaceae;Shinella	33	109	36	15	33	32	38	61	40	16	143	14	48	62		22	25	166	277
Bacteria;Proteobacteria;Alphaproteobacteria;Rhizobiales;Rhodobiaceae;Afifella	0	0	0	0	0	0	0	0	0	0	0	0	1	0		0	0	0	0
Bacteria;Proteobacteria;Alphaproteobacteria;Rhizobiales;Rhodobiaceae;Parvibaculum	85	46	42	39	79	70	68	150	174	121	95	46	87	174		54	67	267	140
Bacteria;Proteobacteria;Alphaproteobacteria;Rhizobiales;Rhodobiaceae;Rhodobium	851	1839	2872	5413	1505	1074	2260	1847	2915	2989	2305	1377	1771	2105		6527	3918	2073	788
Bacteria;Proteobacteria;Alphaproteobacteria;Rhizobiales;Rhodobiaceae;Rhodoligotrophos	0	0	4	0	1	0	2	1	0	0	1	1	1	0		0	0	0	0
Bacteria;Proteobacteria;Alphaproteobacteria;Rhizobiales;Rhodobiaceae;Tepidamorphus	0	1	0	6	0	0	0	1	3	0	0	0	1	2		3	0	0	0
Bacteria;Proteobacteria;Alphaproteobacteria;Rhizobiales;Rhodobiaceae;genus_NA	0	0	1	0	0	0	0	0	0	0	0	0	0	0		0	0	0	0
Bacteria;Proteobacteria;Alphaproteobacteria;Rhizobiales;Xanthobacteraceae;Ancylobacter	1	1	1	1	1	0	0	0	0	1	0	0	0	0		0	0	0	0
Bacteria;Proteobacteria;Alphaproteobacteria;Rhizobiales;Xanthobacteraceae;Labrys	40	179	39	35	49	10	20	50	31	33	17	16	23	42		18	46	84	26
Bacteria;Proteobacteria;Alphaproteobacteria;Rhizobiales;Xanthobacteraceae;Pseudolabrys	69	172	96	174	80	89	104	153	226	143	109	120	111	176		65	45	41	19
Bacteria;Proteobacteria;Alphaproteobacteria;Rhizobiales;Xanthobacteraceae;Pseudoxanthobacter	0	0	0	1	0	0	0	0	0	0	0	0	0	0		1	0	0	0
Bacteria;Proteobacteria;Alphaproteobacteria;Rhizobiales;Xanthobacteraceae;genus_NA	947	1683	1682	4790	1340	741	1973	1711	4664	3723	2779	2628	2461	2405		3464	1373	1266	652
Bacteria;Proteobacteria;Alphaproteobacteria;Rhizobiales;empty_family;Bauldia	651	2006	1409	2431	1297	541	1554	1340	2386	2397	1537	1311	1555	1848		778	477	357	167
Bacteria;Proteobacteria;Alphaproteobacteria;Rhizobiales;empty_family;Nordella	387	965	1250	2491	837	442	1211	1016	2302	1915	1423	1229	1205	1369		1733	875	636	324
Bacteria;Proteobacteria;Alphaproteobacteria;Rhizobiales;family_NA;genus_NA	49973	68009	45964	51267	54938	50808	67458	73210	64155	64822	49345	40728	47287	84805		27810	22976	40695	26749
Bacteria;Proteobacteria;Alphaproteobacteria;Rhodobacterales;Rhodobacteraceae;Amaricoccus	0	6	0	0	0	0	4	0	0	0	0	0	1	0		2	2	1	0
Bacteria;Proteobacteria;Alphaproteobacteria;Rhodobacterales;Rhodobacteraceae;Celeribacter	0	0	0	0	0	0	0	0	0	0	0	0	0	1		0	0	0	0
Bacteria;Proteobacteria;Alphaproteobacteria;Rhodobacterales;Rhodobacteraceae;Defluviimonas	10	23	45	30	60	17	32	33	66	70	49	21	45	27		19	35	58	13
Bacteria;Proteobacteria;Alphaproteobacteria;Rhodobacterales;Rhodobacteraceae;Donghicola	0	0	0	0	0	0	0	0	0	0	0	0	0	0		0	0	0	0
Bacteria;Proteobacteria;Alphaproteobacteria;Rhodobacterales;Rhodobacteraceae;Falsirhodobacter	0	1	0	0	0	0	0	0	2	0	0	0	1	0		0	0	0	0
Bacteria;Proteobacteria;Alphaproteobacteria;Rhodobacterales;Rhodobacteraceae;Gemmobacter	56	323	331	375	88	37	246	123	152	130	79	30	24	56		950	612	770	338
Bacteria;Proteobacteria;Alphaproteobacteria;Rhodobacterales;Rhodobacteraceae;Haematobacter	0	2	0	0	0	0	0	0	0	0	0	2	0	0		1	0	0	0
Bacteria;Proteobacteria;Alphaproteobacteria;Rhodobacterales;Rhodobacteraceae;Lentibacter	0	0	1	0	0	0	0	0	0	0	0	0	0	0		0	0	0	0
Bacteria;Proteobacteria;Alphaproteobacteria;Rhodobacterales;Rhodobacteraceae;Litorimicrobium	0	0	0	0	0	0	0	0	0	0	0	0	0	0		0	0	0	0
Bacteria;Proteobacteria;Alphaproteobacteria;Rhodobacterales;Rhodobacteraceae;Loktanella	0	0	0	0	0	0	0	0	0	0	0	0	0	1		0	1	0	0
Bacteria;Proteobacteria;Alphaproteobacteria;Rhodobacterales;Rhodobacteraceae;Octadecabacter	0	0	2	0	0	0	0	0	0	1	0	0	1	0		0	0	0	2
Bacteria;Proteobacteria;Alphaproteobacteria;Rhodobacterales;Rhodobacteraceae;Pacificibacter	0	0	0	0	0	0	0	0	0	0	0	0	1	0		0	0	0	0
Bacteria;Proteobacteria;Alphaproteobacteria;Rhodobacterales;Rhodobacteraceae;Paracoccus	34	9	1	3	0	0	4	4	10	13	0	0	2	0		8	0	13	2
Bacteria;Proteobacteria;Alphaproteobacteria;Rhodobacterales;Rhodobacteraceae;Phaeobacter	0	0	0	0	0	0	0	0	0	0	0	0	0	0		0	0	0	0
Bacteria;Proteobacteria;Alphaproteobacteria;Rhodobacterales;Rhodobacteraceae;Pseudorhodobacter	320	448	90	140	283	177	423	163	274	186	201	177	256	256		452	311	394	325
Bacteria;Proteobacteria;Alphaproteobacteria;Rhodobacterales;Rhodobacteraceae;Pseudoruegeria	0	0	0	0	0	0	0	0	0	0	0	0	0	0		0	0	1	0
Bacteria;Proteobacteria;Alphaproteobacteria;Rhodobacterales;Rhodobacteraceae;Rhodobacter	123	152	65	69	65	52	192	287	720	610	357	249	195	256		89	95	1173	278
Bacteria;Proteobacteria;Alphaproteobacteria;Rhodobacterales;Rhodobacteraceae;Roseibaca	0	0	0	0	0	0	0	0	0	0	0	0	0	0		1	1	0	2
Bacteria;Proteobacteria;Alphaproteobacteria;Rhodobacterales;Rhodobacteraceae;Roseovarius	3	0	0	0	0	0	0	0	1	0	1	0	1	1		2	0	4	0
Bacteria;Proteobacteria;Alphaproteobacteria;Rhodobacterales;Rhodobacteraceae;Rubellimicrobium	0	0	0	0	0	0	0	0	0	0	0	0	0	0		0	0	0	1
Bacteria;Proteobacteria;Alphaproteobacteria;Rhodobacterales;Rhodobacteraceae;Sediminimonas	0	0	0	0	0	0	0	0	0	0	0	0	0	0		0	0	0	0
Bacteria;Proteobacteria;Alphaproteobacteria;Rhodobacterales;Rhodobacteraceae;Sulfitobacter	0	0	0	0	0	0	0	0	0	1	0	0	0	0		0	1	0	0
Bacteria;Proteobacteria;Alphaproteobacteria;Rhodobacterales;Rhodobacteraceae;Tabrizicola	0	3	0	1	0	0	2	0	1	0	1	0	1	0		0	2	4	1
Bacteria;Proteobacteria;Alphaproteobacteria;Rhodobacterales;Rhodobacteraceae;Thioclava	33	16	57	43	47	82	111	191	217	137	105	46	51	60		11	136	430	110
Bacteria;Proteobacteria;Alphaproteobacteria;Rhodobacterales;Rhodobacteraceae;genus_NA	3771	2172	5835	6729	4698	1763	4506	5083	10102	7581	5563	3786	3491	5127		14230	10412	16708	4282
Bacteria;Proteobacteria;Alphaproteobacteria;Rhodospirillales;Acetobacteraceae;Acetobacter	0	0	0	0	0	0	0	0	0	0	0	0	0	0		0	0	0	1
Bacteria;Proteobacteria;Alphaproteobacteria;Rhodospirillales;Acetobacteraceae;Acidiphilium	8	1	5	17	8	4	19	4	16	18	18	18	12	10		3	4	4	3
Bacteria;Proteobacteria;Alphaproteobacteria;Rhodospirillales;Acetobacteraceae;Acidocella	0	0	0	0	0	0	0	0	0	0	0	0	0	0		3	0	0	0
Bacteria;Proteobacteria;Alphaproteobacteria;Rhodospirillales;Acetobacteraceae;Acidomonas	0	0	0	0	0	0	3	0	2	2	0	1	4	3		1	0	2	0
Bacteria;Proteobacteria;Alphaproteobacteria;Rhodospirillales;Acetobacteraceae;Ameyamaea	7	0	7	7	1	1	9	0	5	5	4	0	0	1		18	6	9	0
Bacteria;Proteobacteria;Alphaproteobacteria;Rhodospirillales;Acetobacteraceae;Craurococcus	0	0	0	0	0	0	0	0	0	0	0	0	0	0		0	0	0	0
Bacteria;Proteobacteria;Alphaproteobacteria;Rhodospirillales;Acetobacteraceae;Komagataeibacter	0	0	0	0	0	0	0	0	0	1	0	0	0	0		2	0	0	0
Bacteria;Proteobacteria;Alphaproteobacteria;Rhodospirillales;Acetobacteraceae;Oleomonas	1	0	0	1	0	0	2	0	1	1	1	1	0	0		0	0	0	0
Bacteria;Proteobacteria;Alphaproteobacteria;Rhodospirillales;Acetobacteraceae;Roseococcus	0	0	0	0	1	0	0	0	0	0	0	0	0	0		0	0	0	0
Bacteria;Proteobacteria;Alphaproteobacteria;Rhodospirillales;Acetobacteraceae;Roseomonas	99	61	25	73	33	6	57	18	97	154	89	63	58	38		16	12	21	4
Bacteria;Proteobacteria;Alphaproteobacteria;Rhodospirillales;Acetobacteraceae;Stella	299	656	280	917	309	82	460	236	581	593	439	425	361	363		21	47	10	17
Bacteria;Proteobacteria;Alphaproteobacteria;Rhodospirillales;Acetobacteraceae;Zavarzinia	0	0	0	0	0	0	0	0	0	1	0	0	0	0		0	0	0	0
Bacteria;Proteobacteria;Alphaproteobacteria;Rhodospirillales;Acetobacteraceae;genus_NA	251	245	266	862	122	43	375	202	824	924	631	596	510	451		302	113	105	65
Bacteria;Proteobacteria;Alphaproteobacteria;Rhodospirillales;Rhodospirillaceae;Azospirillum	30	11	15	35	151	20	36	33	95	46	67	28	54	27		150	32	52	62
Bacteria;Proteobacteria;Alphaproteobacteria;Rhodospirillales;Rhodospirillaceae;Caenispirillum	13	0	2	11	1	3	7	30	86	9	8	2	0	0		16	23	11	43
Bacteria;Proteobacteria;Alphaproteobacteria;Rhodospirillales;Rhodospirillaceae;Defluviicoccus	89	230	127	263	109	21	135	80	159	198	106	102	116	115		6	5	9	5
Bacteria;Proteobacteria;Alphaproteobacteria;Rhodospirillales;Rhodospirillaceae;Desertibacter	0	0	0	0	0	0	0	0	0	0	0	0	0	0		2	0	1	0
Bacteria;Proteobacteria;Alphaproteobacteria;Rhodospirillales;Rhodospirillaceae;Dongia	80	174	10	18	11	24	112	51	30	48	25	20	24	53		26	27	14	33
Bacteria;Proteobacteria;Alphaproteobacteria;Rhodospirillales;Rhodospirillaceae;Elstera	2	0	0	0	0	0	0	2	1	0	0	0	0	0		1	0	0	0
Bacteria;Proteobacteria;Alphaproteobacteria;Rhodospirillales;Rhodospirillaceae;Ferrovibrio	471	109	30	64	95	70	158	174	249	279	217	182	170	187		48	135	116	87
Bacteria;Proteobacteria;Alphaproteobacteria;Rhodospirillales;Rhodospirillaceae;Inquilinus	0	0	0	0	0	0	0	0	0	1	1	0	0	0		0	0	0	1
Bacteria;Proteobacteria;Alphaproteobacteria;Rhodospirillales;Rhodospirillaceae;Magnetospira	20	4	16	51	19	11	15	27	24	8	5	20	11	13		0	0	1	0
Bacteria;Proteobacteria;Alphaproteobacteria;Rhodospirillales;Rhodospirillaceae;Magnetospirillum	2	0	0	2	5	0	0	6	3	0	0	0	0	0		160	4	9	2
Bacteria;Proteobacteria;Alphaproteobacteria;Rhodospirillales;Rhodospirillaceae;Novispirillum	1	0	0	0	0	0	0	0	0	0	0	0	0	0		0	0	0	0
Bacteria;Proteobacteria;Alphaproteobacteria;Rhodospirillales;Rhodospirillaceae;Oceanibaculum	0	0	0	2	0	0	0	0	0	0	0	0	0	1		0	0	0	0
Bacteria;Proteobacteria;Alphaproteobacteria;Rhodospirillales;Rhodospirillaceae;Pelagibius	0	0	0	0	0	0	0	0	0	0	0	0	0	0		0	0	0	1
Bacteria;Proteobacteria;Alphaproteobacteria;Rhodospirillales;Rhodospirillaceae;Roseospirillum	0	0	0	0	0	0	0	2	0	0	1	5	4	8		2	0	2	0
Bacteria;Proteobacteria;Alphaproteobacteria;Rhodospirillales;Rhodospirillaceae;Skermanella	13	25	10	27	9	1	19	11	33	11	11	14	13	12		2	2	0	2
Bacteria;Proteobacteria;Alphaproteobacteria;Rhodospirillales;Rhodospirillaceae;Thalassobaculum	0	0	1	0	0	0	0	0	1	0	0	0	0	1		0	0	0	0
Bacteria;Proteobacteria;Alphaproteobacteria;Rhodospirillales;Rhodospirillaceae;Thalassospira	10	4	0	8	6	4	7	6	12	8	7	18	13	15		7	12	10	9
Bacteria;Proteobacteria;Alphaproteobacteria;Rhodospirillales;Rhodospirillaceae;genus_NA	2210	1343	817	1729	1231	1804	4116	5240	7331	7654	4789	5185	5141	6006		242	752	3418	2662
Bacteria;Proteobacteria;Alphaproteobacteria;Rhodospirillales;empty_family;Reyranella	144	213	332	699	162	26	343	122	382	493	313	255	256	195		505	317	87	43
Bacteria;Proteobacteria;Alphaproteobacteria;Rhodospirillales;family_NA;genus_NA	4177	9630	4901	11341	5904	2352	7491	5849	10240	10411	7421	6903	6943	8511		1544	1114	831	444
Bacteria;Proteobacteria;Alphaproteobacteria;Rickettsiales;Anaplasmataceae;Neorickettsia	0	101	5	6	1	0	0	0	2	0	0	0	0	1		8	7	2	2
Bacteria;Proteobacteria;Alphaproteobacteria;Rickettsiales;Anaplasmataceae;genus_NA	37	16031	417	908	49	36	24	32	128	33	39	75	38	110		2051	821	143	407
Bacteria;Proteobacteria;Alphaproteobacteria;Rickettsiales;Holosporaceae;genus_NA	33	168	49	192	73	106	189	264	520	441	282	281	355	455		222	214	38	138
Bacteria;Proteobacteria;Alphaproteobacteria;Rickettsiales;Rickettsiaceae;Orientia	1	0	0	0	0	0	0	0	0	0	0	0	0	0		4	0	0	0
Bacteria;Proteobacteria;Alphaproteobacteria;Rickettsiales;Rickettsiaceae;Rickettsia	341	124	64	168	367	348	813	1195	570	1075	254	195	356	675		1033	329	10093	16248
Bacteria;Proteobacteria;Alphaproteobacteria;Rickettsiales;Rickettsiaceae;genus_NA	38	0	55	7	15	10	18	26	19	30	15	62	66	29		9	388	191	39
Bacteria;Proteobacteria;Alphaproteobacteria;Rickettsiales;empty_family;Candidatus_Cyrtobacter	0	0	3	0	0	0	0	0	0	0	0	0	2	0		0	0	0	16
Bacteria;Proteobacteria;Alphaproteobacteria;Rickettsiales;family_NA;genus_NA	1457	1293	1245	2116	6060	2306	3122	3207	3309	3831	2896	1937	2238	3548		3824	4498	54297	6739
Bacteria;Proteobacteria;Alphaproteobacteria;Sneathiellales;Sneathiellaceae;Sneathiella	4	10	1	6	9	3	3	12	23	19	14	9	10	21		6	19	7	14
Bacteria;Proteobacteria;Alphaproteobacteria;Sphingomonadales;Erythrobacteraceae;Altererythrobacter	1228	489	714	570	446	657	1651	2285	3411	3360	1950	2114	2089	2727		803	824	3720	1593
Bacteria;Proteobacteria;Alphaproteobacteria;Sphingomonadales;Erythrobacteraceae;Erythrobacter	10	12	17	0	32	9	22	47	58	49	66	30	39	42		1	27	84	101
Bacteria;Proteobacteria;Alphaproteobacteria;Sphingomonadales;Erythrobacteraceae;Porphyrobacter	0	0	0	0	0	0	0	0	0	0	0	0	0	6		2	0	0	1
Bacteria;Proteobacteria;Alphaproteobacteria;Sphingomonadales;Erythrobacteraceae;genus_NA	0	2	2	1	0	1	1	4	1	5	8	0	2	0		5	5	10	2
Bacteria;Proteobacteria;Alphaproteobacteria;Sphingomonadales;Sphingomonadaceae;Novosphingobium	635	474	1853	773	2203	1112	2087	2293	2424	2256	2040	1791	1833	3077		1339	3610	7396	1898
Bacteria;Proteobacteria;Alphaproteobacteria;Sphingomonadales;Sphingomonadaceae;Sandaracinobacter	0	0	0	0	0	0	0	0	0	0	0	0	0	0		0	0	0	0
Bacteria;Proteobacteria;Alphaproteobacteria;Sphingomonadales;Sphingomonadaceae;Sandarakinorhabdus	0	0	0	0	0	0	0	0	0	0	1	0	0	0		0	1	0	0
Bacteria;Proteobacteria;Alphaproteobacteria;Sphingomonadales;Sphingomonadaceae;Sphingobium	1123	16	13	5	27	793	765	573	829	603	653	996	1055	2710		7	15	254	1218
Bacteria;Proteobacteria;Alphaproteobacteria;Sphingomonadales;Sphingomonadaceae;Sphingomonas	1641	1178	1774	2103	1795	6658	5760	11739	14327	10632	10451	9306	8731	13220		2511	2573	8228	6175
Bacteria;Proteobacteria;Alphaproteobacteria;Sphingomonadales;Sphingomonadaceae;Sphingopyxis	85	124	48	61	53	32	68	60	139	166	99	81	104	188		8	12	15	16
Bacteria;Proteobacteria;Alphaproteobacteria;Sphingomonadales;Sphingomonadaceae;Sphingorhabdus	0	0	1	0	0	0	0	0	0	1	0	0	0	0		0	0	0	0
Bacteria;Proteobacteria;Alphaproteobacteria;Sphingomonadales;Sphingomonadaceae;Zymomonas	2	1	3	0	2	2	1	1	0	0	0	2	0	3		1	2	3	1
Bacteria;Proteobacteria;Alphaproteobacteria;Sphingomonadales;Sphingomonadaceae;genus_NA	1551	1692	6314	3437	6495	6068	6538	12383	7877	7515	9964	7767	8744	15938		9984	17404	17256	10202
Bacteria;Proteobacteria;Alphaproteobacteria;Sphingomonadales;family_NA;genus_NA	885	2104	521	375	347	519	774	897	865	620	582	526	513	883		449	1746	1559	884
Bacteria;Proteobacteria;Alphaproteobacteria;order_NA;family_NA;genus_NA	3635	2598	3120	4495	4038	2204	5112	5463	6561	6157	5630	4935	5239	8147		3074	8160	5761	3054
Bacteria;Proteobacteria;Betaproteobacteria;Burkholderiales;Alcaligenaceae;Achromobacter	592	16599	1136	1528	1035	2118	1277	2662	3315	1675	1488	1738	1624	3071		728	403	1179	679
Bacteria;Proteobacteria;Betaproteobacteria;Burkholderiales;Alcaligenaceae;Alcaligenes	0	0	0	0	0	0	0	2	0	0	0	0	0	0		0	0	0	0
Bacteria;Proteobacteria;Betaproteobacteria;Burkholderiales;Alcaligenaceae;Bordetella	0	0	0	0	0	0	0	0	0	2	0	0	0	0		0	0	0	0
Bacteria;Proteobacteria;Betaproteobacteria;Burkholderiales;Alcaligenaceae;Derxia	77	120	32	103	43	12	121	99	271	203	168	137	154	153		5	4	6	10
Bacteria;Proteobacteria;Betaproteobacteria;Burkholderiales;Alcaligenaceae;Paenalcaligenes	0	0	0	0	0	0	0	0	0	0	0	0	1	0		0	0	0	1
Bacteria;Proteobacteria;Betaproteobacteria;Burkholderiales;Alcaligenaceae;Pusillimonas	0	0	0	0	0	0	0	0	0	0	0	0	0	0		0	0	0	0
Bacteria;Proteobacteria;Betaproteobacteria;Burkholderiales;Alcaligenaceae;Sutterella	0	0	1	0	0	0	0	0	0	0	0	0	0	0		0	0	0	0
Bacteria;Proteobacteria;Betaproteobacteria;Burkholderiales;Alcaligenaceae;genus_NA	2193	4015	3107	9444	8140	2420	6486	6570	8020	8812	5455	4600	5181	6251		5153	1789	1138	766
Bacteria;Proteobacteria;Betaproteobacteria;Burkholderiales;Burkholderiaceae;Burkholderia	451	424	85	176	213	141	224	341	214	285	241	187	246	405		189	43	58	58
Bacteria;Proteobacteria;Betaproteobacteria;Burkholderiales;Burkholderiaceae;Chitinimonas	1895	3895	4476	1264	1790	460	454	603	307	381	233	222	399	825		1173	51471	1406	367
Bacteria;Proteobacteria;Betaproteobacteria;Burkholderiales;Burkholderiaceae;Cupriavidus	23	166	74	132	33	168	592	551	559	1216	1497	2789	3775	6333		893	310	36	335
Bacteria;Proteobacteria;Betaproteobacteria;Burkholderiales;Burkholderiaceae;Lautropia	174	671	305	533	285	190	397	410	622	590	471	370	454	687		152	152	240	175
Bacteria;Proteobacteria;Betaproteobacteria;Burkholderiales;Burkholderiaceae;Limnobacter	0	1	0	0	1	0	0	0	1	0	0	0	0	0		0	0	4	0
Bacteria;Proteobacteria;Betaproteobacteria;Burkholderiales;Burkholderiaceae;Pandoraea	0	0	0	0	0	0	0	0	1	0	1	0	0	0		0	0	0	0
Bacteria;Proteobacteria;Betaproteobacteria;Burkholderiales;Burkholderiaceae;Polynucleobacter	0	0	14	0	0	0	1	36	0	0	0	0	5	44		0	37	0	66
Bacteria;Proteobacteria;Betaproteobacteria;Burkholderiales;Burkholderiaceae;Ralstonia	0	167	0	1	0	0	1	0	1	0	0	1	0	0		3	1	0	1
Bacteria;Proteobacteria;Betaproteobacteria;Burkholderiales;Comamonadaceae;Acidovorax	18	76	26	8	33	14	9	17	13	9	6	10	7	17		17	67	149	12
Bacteria;Proteobacteria;Betaproteobacteria;Burkholderiales;Comamonadaceae;Albidiferax	0	1	0	0	3	1	1	0	0	0	1	1	0	1		1	1	7	0
Bacteria;Proteobacteria;Betaproteobacteria;Burkholderiales;Comamonadaceae;Alicycliphilus	0	3	3	0	2	0	1	3	6	2	1	3	3	3		2	3	3	4
Bacteria;Proteobacteria;Betaproteobacteria;Burkholderiales;Comamonadaceae;Aquabacterium	83	82	39	6	100	12	19	9	20	13	15	20	13	17		23	134	70	86
Bacteria;Proteobacteria;Betaproteobacteria;Burkholderiales;Comamonadaceae;Aquincola	1	0	1	0	14	0	1	0	0	0	0	1	0	0		4	20	14	0
Bacteria;Proteobacteria;Betaproteobacteria;Burkholderiales;Comamonadaceae;Azohydromonas	0	0	0	0	0	0	0	1	1	0	0	1	0	0		0	1	0	0
Bacteria;Proteobacteria;Betaproteobacteria;Burkholderiales;Comamonadaceae;Brachymonas	15	26	45	4	95	14	24	22	9	14	19	7	7	10		1	128	72	4
Bacteria;Proteobacteria;Betaproteobacteria;Burkholderiales;Comamonadaceae;Caenimonas	0	0	0	0	0	0	0	1	2	1	0	0	1	1		0	1	2	2
Bacteria;Proteobacteria;Betaproteobacteria;Burkholderiales;Comamonadaceae;Chlorochromatium	0	0	0	0	0	0	0	0	0	0	0	0	0	0		0	0	1	0
Bacteria;Proteobacteria;Betaproteobacteria;Burkholderiales;Comamonadaceae;Comamonas	643	2046	1114	2115	2155	1053	2393	2446	3184	3238	1818	1524	1728	2427		741	453	1225	316
Bacteria;Proteobacteria;Betaproteobacteria;Burkholderiales;Comamonadaceae;Curvibacter	1	4	2	5	4	11	6	7	2	2	2	1	2	8		17	2	14	98
Bacteria;Proteobacteria;Betaproteobacteria;Burkholderiales;Comamonadaceae;Delftia	0	1	0	0	0	0	2	0	1	1	1	0	1	1		0	1	0	0
Bacteria;Proteobacteria;Betaproteobacteria;Burkholderiales;Comamonadaceae;Diaphorobacter	0	0	0	0	0	0	0	0	0	0	0	2	0	0		1	0	0	0
Bacteria;Proteobacteria;Betaproteobacteria;Burkholderiales;Comamonadaceae;Extensimonas	0	1	1	1	0	0	1	0	1	0	0	0	0	0		0	1	0	0
Bacteria;Proteobacteria;Betaproteobacteria;Burkholderiales;Comamonadaceae;Hydrogenophaga	5	3	0	1	2	2	0	2	0	0	1	1	0	1		2	2	6	2
Bacteria;Proteobacteria;Betaproteobacteria;Burkholderiales;Comamonadaceae;Ideonella	283	300	121	361	483	386	643	577	955	840	709	779	681	645		76	116	1350	341
Bacteria;Proteobacteria;Betaproteobacteria;Burkholderiales;Comamonadaceae;Inhella	97	5	18	2	26	0	0	0	2	3	5	4	5	2		132	669	282	29
Bacteria;Proteobacteria;Betaproteobacteria;Burkholderiales;Comamonadaceae;Lampropedia	0	0	0	0	0	0	0	0	0	0	0	0	0	0		0	0	2	0
Bacteria;Proteobacteria;Betaproteobacteria;Burkholderiales;Comamonadaceae;Leptothrix	703	3796	53	137	280	211	198	535	994	987	1449	995	811	1178		68	61	469	360
Bacteria;Proteobacteria;Betaproteobacteria;Burkholderiales;Comamonadaceae;Limnohabitans	0	3	0	1	0	1	1	0	1	1	2	4	1	1		3	2	0	0
Bacteria;Proteobacteria;Betaproteobacteria;Burkholderiales;Comamonadaceae;Methylibium	0	0	0	1	0	0	1	0	0	0	0	0	0	0		0	0	1	0
Bacteria;Proteobacteria;Betaproteobacteria;Burkholderiales;Comamonadaceae;Mitsuaria	0	0	0	0	0	0	0	0	0	0	0	0	0	0		0	1	0	0
Bacteria;Proteobacteria;Betaproteobacteria;Burkholderiales;Comamonadaceae;Ottowia	26	4	62	0	6	0	102	94	0	0	37	58	58	72		281	58	1	582
Bacteria;Proteobacteria;Betaproteobacteria;Burkholderiales;Comamonadaceae;Paucibacter	2	4	1	0	1	1	1	4	5	2	3	4	1	2		1	1	4	4
Bacteria;Proteobacteria;Betaproteobacteria;Burkholderiales;Comamonadaceae;Pelomonas	2	8	6	0	12	1	2	4	9	8	3	11	0	5		0	15	28	5
Bacteria;Proteobacteria;Betaproteobacteria;Burkholderiales;Comamonadaceae;Piscinibacter	56	165	27	37	80	65	71	144	175	162	90	111	48	97		18	50	136	37
Bacteria;Proteobacteria;Betaproteobacteria;Burkholderiales;Comamonadaceae;Polaromonas	1	3	0	1	3	2	0	3	2	5	1	0	4	1		1	6	17	2
Bacteria;Proteobacteria;Betaproteobacteria;Burkholderiales;Comamonadaceae;Pseudorhodoferax	0	0	0	0	0	0	1	0	0	0	0	0	0	0		0	1	0	0
Bacteria;Proteobacteria;Betaproteobacteria;Burkholderiales;Comamonadaceae;Ramlibacter	2	1	3	4	2	0	7	6	2	5	2	1	2	9		0	0	2	0
Bacteria;Proteobacteria;Betaproteobacteria;Burkholderiales;Comamonadaceae;Rhizobacter	17	87	71	59	68	38	31	50	46	71	60	44	30	45		11	8	10	6
Bacteria;Proteobacteria;Betaproteobacteria;Burkholderiales;Comamonadaceae;Roseateles	0	0	0	1	0	0	0	0	0	0	0	0	0	0		0	0	0	0
Bacteria;Proteobacteria;Betaproteobacteria;Burkholderiales;Comamonadaceae;Rubrivivax	0	0	0	0	1	0	1	0	0	0	0	0	0	0		1	0	1	0
Bacteria;Proteobacteria;Betaproteobacteria;Burkholderiales;Comamonadaceae;Simplicispira	0	0	1	1	0	0	0	0	1	1	0	0	1	3		1	0	5	3
Bacteria;Proteobacteria;Betaproteobacteria;Burkholderiales;Comamonadaceae;Sphaerotilus	948	1065	29	15	47	359	199	2000	178	1601	556	1041	950	790		30	31	3741	231
Bacteria;Proteobacteria;Betaproteobacteria;Burkholderiales;Comamonadaceae;Tepidimonas	1	0	0	0	0	0	0	0	0	0	0	0	0	0		0	0	0	0
Bacteria;Proteobacteria;Betaproteobacteria;Burkholderiales;Comamonadaceae;Variovorax	8	12	13	2	40	10	10	11	10	9	13	9	9	13		2	25	56	14
Bacteria;Proteobacteria;Betaproteobacteria;Burkholderiales;Comamonadaceae;Verminephrobacter	0	1	0	2	0	0	0	0	0	0	0	0	0	0		0	0	0	0
Bacteria;Proteobacteria;Betaproteobacteria;Burkholderiales;Comamonadaceae;Xenophilus	0	0	0	0	0	0	0	0	0	0	0	0	0	0		0	1	0	0
Bacteria;Proteobacteria;Betaproteobacteria;Burkholderiales;Comamonadaceae;genus_NA	9104	19732	7952	11169	26965	7609	11314	13185	18610	15253	13463	11060	10119	16145		14178	20990	40598	11571
Bacteria;Proteobacteria;Betaproteobacteria;Burkholderiales;Oxalobacteraceae;Actimicrobium	0	0	0	0	0	0	0	0	0	0	0	0	0	0		0	0	0	1
Bacteria;Proteobacteria;Betaproteobacteria;Burkholderiales;Oxalobacteraceae;Collimonas	0	0	0	0	1	0	0	0	0	0	0	0	0	0		0	0	0	0
Bacteria;Proteobacteria;Betaproteobacteria;Burkholderiales;Oxalobacteraceae;Duganella	0	0	2	0	0	0	0	0	0	0	0	0	0	0		0	4	0	0
Bacteria;Proteobacteria;Betaproteobacteria;Burkholderiales;Oxalobacteraceae;Herbaspirillum	0	20	98	165	101	13	109	28	12	38	6	6	8	15		40	20	31	12
Bacteria;Proteobacteria;Betaproteobacteria;Burkholderiales;Oxalobacteraceae;Herminiimonas	0	1	0	0	0	0	0	0	0	0	0	0	2	0		0	0	0	0
Bacteria;Proteobacteria;Betaproteobacteria;Burkholderiales;Oxalobacteraceae;Janthinobacterium	0	0	0	0	1	0	0	0	0	0	0	0	0	0		2	1	0	0
Bacteria;Proteobacteria;Betaproteobacteria;Burkholderiales;Oxalobacteraceae;Massilia	666	782	1602	2031	946	215	895	1196	3528	5389	3091	3051	1445	1443		1631	14525	1714	7101
Bacteria;Proteobacteria;Betaproteobacteria;Burkholderiales;Oxalobacteraceae;Noviherbaspirillum	0	0	4	0	0	0	0	0	0	0	0	0	0	0		1	7	1	3
Bacteria;Proteobacteria;Betaproteobacteria;Burkholderiales;Oxalobacteraceae;Paucimonas	1	4	160	211	86	7	17	9	21	21	0	2	4	5		97	1753	25	15
Bacteria;Proteobacteria;Betaproteobacteria;Burkholderiales;Oxalobacteraceae;Undibacterium	82	196	654	25	2243	68	76	123	68	76	109	44	54	102		309	9303	2311	381
Bacteria;Proteobacteria;Betaproteobacteria;Burkholderiales;Oxalobacteraceae;genus_NA	6	2	12	10	684	0	2	2	5	0	1	2	3	2		296	497	68	71
Bacteria;Proteobacteria;Betaproteobacteria;Burkholderiales;empty_family;Thiomonas	0	0	0	0	1	0	0	0	0	0	0	0	1	0		0	1	1	0
Bacteria;Proteobacteria;Betaproteobacteria;Burkholderiales;family_NA;genus_NA	97	255	51	181	95	159	280	267	586	362	374	367	479	417		16	121	47	45
Bacteria;Proteobacteria;Betaproteobacteria;Ferritrophicales;Ferritrophicaceae;Ferritrophicum	1	0	0	0	13	0	0	0	0	0	0	0	0	0		0	0	0	0
Bacteria;Proteobacteria;Betaproteobacteria;Hydrogenophilales;Hydrogenophilaceae;Sulfuricella	0	0	0	1	0	0	0	0	0	0	0	0	0	0		0	0	0	0
Bacteria;Proteobacteria;Betaproteobacteria;Hydrogenophilales;Hydrogenophilaceae;Thiobacillus	1	5	1	0	9	1	0	0	0	1	0	0	0	0		4	3	1	0
Bacteria;Proteobacteria;Betaproteobacteria;Hydrogenophilales;Hydrogenophilaceae;genus_NA	2	11	7	6	6	3	20	19	24	28	29	17	10	20		0	13	45	2
Bacteria;Proteobacteria;Betaproteobacteria;Methylophilales;Methylophilaceae;Methylophilus	0	0	0	0	0	0	0	1	0	0	0	1	0	0		0	0	0	0
Bacteria;Proteobacteria;Betaproteobacteria;Methylophilales;Methylophilaceae;Methylotenera	0	3	1	1	0	3	0	0	0	2	0	2	1	0		105	111	25	43
Bacteria;Proteobacteria;Betaproteobacteria;Methylophilales;Methylophilaceae;genus_NA	6	6	1	1	6	10	74	66	228	36	51	49	36	23		8	4	3	225
Bacteria;Proteobacteria;Betaproteobacteria;Neisseriales;Neisseriaceae;Alysiella	0	0	0	0	0	0	0	0	0	0	0	0	0	0		0	0	0	0
Bacteria;Proteobacteria;Betaproteobacteria;Neisseriales;Neisseriaceae;Aquaspirillum	0	0	1	0	0	0	0	0	0	0	0	0	0	0		0	0	0	0
Bacteria;Proteobacteria;Betaproteobacteria;Neisseriales;Neisseriaceae;Aquitalea	0	2	0	0	0	2	3	0	0	0	0	0	0	0		0	2	5	1
Bacteria;Proteobacteria;Betaproteobacteria;Neisseriales;Neisseriaceae;Chitinibacter	2	1	1	1	1	9	11	53	36	9	23	10	6	18		2	6	581	147
Bacteria;Proteobacteria;Betaproteobacteria;Neisseriales;Neisseriaceae;Chitiniphilus	0	0	0	0	3	0	0	0	0	0	0	0	0	0		0	5	2	0
Bacteria;Proteobacteria;Betaproteobacteria;Neisseriales;Neisseriaceae;Chromobacterium	0	1	2	1	0	0	0	1	0	0	0	0	0	0		103	81	20	31
Bacteria;Proteobacteria;Betaproteobacteria;Neisseriales;Neisseriaceae;Conchiformibius	0	0	0	0	0	0	0	0	0	0	0	1	0	0		0	1	0	0
Bacteria;Proteobacteria;Betaproteobacteria;Neisseriales;Neisseriaceae;Deefgea	0	0	0	0	0	0	0	0	0	0	1	0	0	0		0	1	0	0
Bacteria;Proteobacteria;Betaproteobacteria;Neisseriales;Neisseriaceae;Gulbenkiania	115	192	186	84	666	60	43	70	99	41	25	15	13	22		324	2257	3289	148
Bacteria;Proteobacteria;Betaproteobacteria;Neisseriales;Neisseriaceae;Kingella	0	0	0	0	0	0	0	0	0	0	0	0	0	0		0	0	1	0
Bacteria;Proteobacteria;Betaproteobacteria;Neisseriales;Neisseriaceae;Microvirgula	0	0	0	0	0	0	0	0	0	0	0	0	0	0		0	0	3	0
Bacteria;Proteobacteria;Betaproteobacteria;Neisseriales;Neisseriaceae;Neisseria	2	0	0	0	1	0	0	3	6	3	1	0	1	0		5	6	29	6
Bacteria;Proteobacteria;Betaproteobacteria;Neisseriales;Neisseriaceae;Stenoxybacter	0	0	0	0	1	0	0	0	0	0	0	0	0	0		0	0	0	0
Bacteria;Proteobacteria;Betaproteobacteria;Neisseriales;Neisseriaceae;Vogesella	4	2	12	0	7	1	0	1	0	0	0	0	0	3		4	376	141	7
Bacteria;Proteobacteria;Betaproteobacteria;Neisseriales;Neisseriaceae;genus_NA	376	393	761	419	644	330	164	598	302	394	496	522	744	1336		117946	110491	30068	51453
Bacteria;Proteobacteria;Betaproteobacteria;Nitrosomonadales;Gallionellaceae;Sideroxydans	0	1	1	0	2	0	6	4	1	1	3	2	17	27		1	6	0	0
Bacteria;Proteobacteria;Betaproteobacteria;Nitrosomonadales;Gallionellaceae;genus_NA	0	0	0	2	0	0	0	0	0	1	0	0	0	0		1	1	0	0
Bacteria;Proteobacteria;Betaproteobacteria;Nitrosomonadales;Nitrosomonadaceae;Nitrosomonas	56	91	11	67	53	41	57	62	95	120	65	62	91	115		59	39	106	28
Bacteria;Proteobacteria;Betaproteobacteria;Nitrosomonadales;Nitrosomonadaceae;Nitrosospira	0	0	0	0	0	0	0	0	0	0	0	0	0	0		0	1	0	0
Bacteria;Proteobacteria;Betaproteobacteria;Nitrosomonadales;Nitrosomonadaceae;genus_NA	1659	2441	2231	3432	3107	4284	4439	5126	4396	4153	3564	2810	3281	5497		2877	1376	2048	651
Bacteria;Proteobacteria;Betaproteobacteria;Rhodocyclales;Rhodocyclaceae;Azoarcus	6	3	6	5	1	0	2	2	9	14	1	3	1	1		2	1	1	0
Bacteria;Proteobacteria;Betaproteobacteria;Rhodocyclales;Rhodocyclaceae;Azonexus	1	0	1	0	6	0	2	0	0	0	0	0	0	0		9	0	0	2
Bacteria;Proteobacteria;Betaproteobacteria;Rhodocyclales;Rhodocyclaceae;Azospira	1	1	0	0	1	0	2	2	0	1	0	4	1	1		1	1	1	0
Bacteria;Proteobacteria;Betaproteobacteria;Rhodocyclales;Rhodocyclaceae;Azovibrio	0	0	0	0	0	0	0	0	0	0	0	0	0	0		0	1	0	0
Bacteria;Proteobacteria;Betaproteobacteria;Rhodocyclales;Rhodocyclaceae;Dechloromonas	0	0	0	0	1	0	0	0	0	0	0	0	0	0		6	1	0	0
Bacteria;Proteobacteria;Betaproteobacteria;Rhodocyclales;Rhodocyclaceae;Denitratisoma	27	62	14	15	35	9	3	34	12	3	12	4	6	0		19	17	4	3
Bacteria;Proteobacteria;Betaproteobacteria;Rhodocyclales;Rhodocyclaceae;Denitromonas	0	0	0	0	0	0	0	0	0	0	0	0	0	0		2	3	0	0
Bacteria;Proteobacteria;Betaproteobacteria;Rhodocyclales;Rhodocyclaceae;Ferribacterium	46	1	1	4	4	0	2	1	8	10	3	4	8	7		5	2	0	12
Bacteria;Proteobacteria;Betaproteobacteria;Rhodocyclales;Rhodocyclaceae;Methyloversatilis	0	0	0	0	0	0	1	1	0	0	0	0	0	0		0	1	0	0
Bacteria;Proteobacteria;Betaproteobacteria;Rhodocyclales;Rhodocyclaceae;Propionivibrio	0	0	0	0	0	1	0	0	0	0	0	0	0	0		0	1	1	1
Bacteria;Proteobacteria;Betaproteobacteria;Rhodocyclales;Rhodocyclaceae;Sterolibacterium	9	52	13	47	39	35	28	36	78	57	30	32	54	72		5	0	2	2
Bacteria;Proteobacteria;Betaproteobacteria;Rhodocyclales;Rhodocyclaceae;Sulfuritalea	0	0	0	1	0	0	1	33	522	557	206	76	71	50		1	0	0	76
Bacteria;Proteobacteria;Betaproteobacteria;Rhodocyclales;Rhodocyclaceae;Thauera	5	0	1	1	0	0	0	1	2	3	1	0	1	1		3	0	5	13
Bacteria;Proteobacteria;Betaproteobacteria;Rhodocyclales;Rhodocyclaceae;Uliginosibacterium	3	0	1	3	0	0	1	0	1	0	1	0	0	1		10	7	4	1
Bacteria;Proteobacteria;Betaproteobacteria;Rhodocyclales;Rhodocyclaceae;Zoogloea	1	0	0	4	3	1	0	2	1	1	0	2	2	0		5	4	0	0
Bacteria;Proteobacteria;Betaproteobacteria;Rhodocyclales;Rhodocyclaceae;genus_NA	1	4	17	14	48	39	10	2	17	18	12	11	10	8		70	74	32	179
Bacteria;Proteobacteria;Betaproteobacteria;order_NA;family_NA;genus_NA	7989	20321	13623	26177	17601	14146	23754	23693	26245	26913	19619	15829	16866	24604		12318	10755	8354	3067
Bacteria;Proteobacteria;Deltaproteobacteria;Bdellovibrionales;Bacteriovoracaceae;Bacteriovorax	1	1	2	9	23	0	1	0	3	0	0	1	1	0		29	11	12	16
Bacteria;Proteobacteria;Deltaproteobacteria;Bdellovibrionales;Bacteriovoracaceae;Deferrisoma	0	0	0	0	0	0	0	0	0	0	0	0	1	1		0	0	0	0
Bacteria;Proteobacteria;Deltaproteobacteria;Bdellovibrionales;Bacteriovoracaceae;Peredibacter	1725	3974	3464	3808	4378	2018	3791	2909	2765	4178	3232	2723	3485	5145		624	819	1753	656
Bacteria;Proteobacteria;Deltaproteobacteria;Bdellovibrionales;Bacteriovoracaceae;genus_NA	2	0	7	5	8	2	2	1	10	7	2	4	4	0		33	25	13	10
Bacteria;Proteobacteria;Deltaproteobacteria;Bdellovibrionales;Bdellovibrionaceae;Bdellovibrio	3576	1301	1628	3215	2136	5507	4302	4643	6378	5026	4121	3500	3522	4711		3241	3292	6072	5091
Bacteria;Proteobacteria;Deltaproteobacteria;Bdellovibrionales;Bdellovibrionaceae;genus_NA	2489	114	647	889	626	79	148	2252	78	272	410	386	460	952		774	1930	3248	96
Bacteria;Proteobacteria;Deltaproteobacteria;Desulfarculales;Desulfarculaceae;Desulfarculus	0	0	0	0	0	0	0	0	0	0	0	0	0	0		0	0	0	1
Bacteria;Proteobacteria;Deltaproteobacteria;Desulfarculales;Desulfarculaceae;genus_NA	3	4	8	59	13	5	38	31	157	170	99	150	157	119		11	23	2	2
Bacteria;Proteobacteria;Deltaproteobacteria;Desulfobacterales;Desulfobacteraceae;Desulfatitalea	0	0	0	1	5	2	1	1	3	2	0	0	0	5		0	0	0	0
Bacteria;Proteobacteria;Deltaproteobacteria;Desulfobacterales;Desulfobacteraceae;Desulfobacter	0	0	0	0	0	0	1	0	0	0	0	0	0	0		0	0	0	0
Bacteria;Proteobacteria;Deltaproteobacteria;Desulfobacterales;Desulfobacteraceae;Desulfobacula	0	0	0	0	0	0	0	0	0	0	0	0	0	2		0	0	0	0
Bacteria;Proteobacteria;Deltaproteobacteria;Desulfobacterales;Desulfobacteraceae;Desulfococcus	0	0	0	0	0	0	0	0	0	0	0	3	0	0		1	0	0	0
Bacteria;Proteobacteria;Deltaproteobacteria;Desulfobacterales;Desulfobacteraceae;Desulforegula	0	0	0	0	0	0	0	0	0	0	0	0	0	0		0	0	1	0
Bacteria;Proteobacteria;Deltaproteobacteria;Desulfobacterales;Desulfobacteraceae;genus_NA	0	0	0	0	0	0	0	0	0	0	0	2	0	0		0	0	1	2
Bacteria;Proteobacteria;Deltaproteobacteria;Desulfobacterales;Desulfobulbaceae;Desulfocapsa	0	1	0	0	0	0	0	0	0	0	0	1	0	0		1	3	50	1
Bacteria;Proteobacteria;Deltaproteobacteria;Desulfobacterales;Desulfobulbaceae;Desulfurivibrio	0	0	0	0	1	0	0	0	0	0	0	0	0	0		0	0	0	0
Bacteria;Proteobacteria;Deltaproteobacteria;Desulfobacterales;Desulfobulbaceae;genus_NA	0	0	1	0	0	0	0	0	0	0	0	0	0	0		0	0	0	0
Bacteria;Proteobacteria;Deltaproteobacteria;Desulfobacterales;Nitrospinaceae;Nitrospina	0	0	1	0	0	0	0	1	0	1	0	0	0	0		0	0	0	0
Bacteria;Proteobacteria;Deltaproteobacteria;Desulfobacterales;Nitrospinaceae;genus_NA	41	6	44	33	14	8	132	58	75	133	68	36	31	41		5	9	31	1
Bacteria;Proteobacteria;Deltaproteobacteria;Desulfovibrionales;Desulfohalobiaceae;Desulfovermiculus	0	0	0	0	0	0	0	0	0	0	0	1	0	0		0	0	0	0
Bacteria;Proteobacteria;Deltaproteobacteria;Desulfovibrionales;Desulfomicrobiaceae;Desulfomicrobium	0	0	0	0	0	0	0	0	0	0	0	0	0	0		2	0	0	0
Bacteria;Proteobacteria;Deltaproteobacteria;Desulfovibrionales;Desulfovibrionaceae;Desulfovibrio	3	3	2	3	4	5	1	10	5	3	0	5	7	1		16	9	3	18
Bacteria;Proteobacteria;Deltaproteobacteria;Desulfovibrionales;Desulfovibrionaceae;genus_NA	0	0	0	0	0	0	0	0	0	0	0	0	0	0		0	0	0	2
Bacteria;Proteobacteria;Deltaproteobacteria;Desulfurellales;Desulfurellaceae;genus_NA	0	0	0	0	0	0	0	0	0	0	1	1	0	0		4	1	0	0
Bacteria;Proteobacteria;Deltaproteobacteria;Desulfuromonadales;Desulfuromonadaceae;Pelobacter	30	86	206	932	179	44	188	113	219	104	99	140	79	176		937	501	75	64
Bacteria;Proteobacteria;Deltaproteobacteria;Desulfuromonadales;Geobacteraceae;Geobacter	1	1	1	6	3	0	3	1	5	4	2	5	2	2		9	6	0	0
Bacteria;Proteobacteria;Deltaproteobacteria;Desulfuromonadales;family_NA;genus_NA	13	109	6	9	26	6	13	35	146	86	56	50	50	37		17	13	28	43
Bacteria;Proteobacteria;Deltaproteobacteria;Myxococcales;Cystobacteraceae;Anaeromyxobacter	4	5	4	11	18	11	8	20	31	24	21	7	4	22		10	29	60	10
Bacteria;Proteobacteria;Deltaproteobacteria;Myxococcales;Cystobacteraceae;Hyalangium	0	0	0	0	0	0	0	0	0	1	0	0	0	0		0	0	0	0
Bacteria;Proteobacteria;Deltaproteobacteria;Myxococcales;Cystobacteraceae;genus_NA	0	0	1	1	0	0	3	0	1	1	0	1	0	3		2	1	0	0
Bacteria;Proteobacteria;Deltaproteobacteria;Myxococcales;Haliangiaceae;Haliangium	5983	9870	4001	9797	3964	5132	9289	8843	23461	17341	15572	20090	16866	21691		3836	2118	103299	6352
Bacteria;Proteobacteria;Deltaproteobacteria;Myxococcales;Myxococcaceae;genus_NA	57	961	6	10	16	140	187	1139	841	251	40	10	15	15		11	7	10	1213
Bacteria;Proteobacteria;Deltaproteobacteria;Myxococcales;Nannocystaceae;Nannocystis	173	241	234	1119	222	174	671	538	1179	795	472	474	441	425		329	177	902	469
Bacteria;Proteobacteria;Deltaproteobacteria;Myxococcales;Nannocystaceae;genus_NA	4286	27	5	109	10	6	22	71	79	74	35	32	16	23		144	23	44	3
Bacteria;Proteobacteria;Deltaproteobacteria;Myxococcales;Phaselicystidaceae;Phaselicystis	1674	8957	500	2340	1635	3991	3702	5048	4358	2110	1628	1961	2066	4155		603	568	2343	826
Bacteria;Proteobacteria;Deltaproteobacteria;Myxococcales;Polyangiaceae;Byssovorax	65608	9059	3762	25013	19965	3666	14613	19573	37283	28932	19691	20255	9802	10050		3021	862	2387	617
Bacteria;Proteobacteria;Deltaproteobacteria;Myxococcales;Polyangiaceae;Chondromyces	81	4	151	94	257	34	69	144	100	111	75	38	95	242		123	309	36	52
Bacteria;Proteobacteria;Deltaproteobacteria;Myxococcales;Polyangiaceae;Sorangium	3310	6518	3532	7408	7219	5061	6549	7986	14392	9893	9924	8081	7560	13688		4714	4873	6480	2943
Bacteria;Proteobacteria;Deltaproteobacteria;Myxococcales;Polyangiaceae;genus_NA	40	94	53	89	30	14	38	27	20	14	16	14	9	37		71	5	0	0
Bacteria;Proteobacteria;Deltaproteobacteria;Myxococcales;Sandaracinaceae;Sandaracinus	17	16	18	13	40	16	19	16	34	22	9	24	29	44		17	27	48	11
Bacteria;Proteobacteria;Deltaproteobacteria;Myxococcales;Sandaracinaceae;genus_NA	1170	1752	1822	2478	2187	3335	3450	5615	3163	2702	1982	2111	2320	5299		1861	2410	3439	1429
Bacteria;Proteobacteria;Deltaproteobacteria;Myxococcales;family_NA;genus_NA	5801	30293	9137	13762	19285	12626	12117	12280	10420	8345	8179	9235	9012	20527		6268	9725	6571	3769
Bacteria;Proteobacteria;Deltaproteobacteria;Syntrophobacterales;Syntrophaceae;Smithella	0	1	5	11	9	0	2	1	4	1	2	2	3	2		4	6	1	3
Bacteria;Proteobacteria;Deltaproteobacteria;Syntrophobacterales;Syntrophaceae;Syntrophus	0	0	5	0	0	0	0	0	0	0	0	1	0	0		1	8	0	0
Bacteria;Proteobacteria;Deltaproteobacteria;Syntrophobacterales;Syntrophaceae;genus_NA	323	1587	1227	2430	1925	1540	1666	2225	1996	1916	1465	987	1342	1517		2378	1357	605	242
Bacteria;Proteobacteria;Deltaproteobacteria;Syntrophobacterales;Syntrophobacteraceae;Syntrophobacter	0	2	0	0	1	0	0	0	0	0	0	0	0	0		0	0	0	0
Bacteria;Proteobacteria;Deltaproteobacteria;Syntrophobacterales;Syntrophobacteraceae;genus_NA	0	0	0	0	0	0	0	1	0	0	1	0	0	0		0	0	0	0
Bacteria;Proteobacteria;Deltaproteobacteria;empty_order;Syntrophorhabdaceae;Syntrophorhabdus	0	0	0	0	0	0	0	0	0	0	0	0	0	0		2	0	0	0
Bacteria;Proteobacteria;Deltaproteobacteria;order_NA;family_NA;genus_NA	11251	13428	12478	21204	20986	19669	19390	32148	33916	32954	26721	25068	27493	40936		6757	4409	8026	3559
Bacteria;Proteobacteria;Epsilonproteobacteria;Campylobacterales;Campylobacteraceae;Arcobacter	0	2	14	2	1	50	4	2	0	3	1	8	11	5		104	224	23	94
Bacteria;Proteobacteria;Epsilonproteobacteria;Campylobacterales;Campylobacteraceae;Sulfurospirillum	0	1	1	0	0	3	1	0	0	1	0	1	1	1		10	0	1	10
Bacteria;Proteobacteria;Epsilonproteobacteria;Campylobacterales;Helicobacteraceae;Sulfurimonas	0	0	0	0	2	0	0	0	0	0	1	0	1	1		3	2	13	3
Bacteria;Proteobacteria;Epsilonproteobacteria;Campylobacterales;Helicobacteraceae;Sulfurovum	0	0	1	1	1	0	1	0	1	1	1	2	4	1		21	1	4	8
Bacteria;Proteobacteria;Gammaproteobacteria;Acidithiobacillales;Acidithiobacillaceae;Acidithiobacillus	0	0	1	0	0	0	0	0	0	1	1	0	0	0		0	8	8	0
Bacteria;Proteobacteria;Gammaproteobacteria;Acidithiobacillales;family_NA;genus_NA	1	0	0	0	0	0	0	0	0	0	0	0	1	0		20	7	70	37
Bacteria;Proteobacteria;Gammaproteobacteria;Aeromonadales;Aeromonadaceae;Aeromonas	23	55	590	27	617	90	81	46	28	39	19	81	27	52		120	13014	17007	240
Bacteria;Proteobacteria;Gammaproteobacteria;Alteromonadales;Alteromonadaceae;Alishewanella	0	1	5	1	8	3	2	0	2	2	2	3	3	0		738	764	239	288
Bacteria;Proteobacteria;Gammaproteobacteria;Alteromonadales;Alteromonadaceae;Alteromonas	0	0	1	1	7	4	2	0	0	0	2	0	0	0		2	3	10	0
Bacteria;Proteobacteria;Gammaproteobacteria;Alteromonadales;Alteromonadaceae;Catenovulum	0	0	0	0	0	0	0	0	0	0	0	0	0	0		0	0	0	0
Bacteria;Proteobacteria;Gammaproteobacteria;Alteromonadales;Alteromonadaceae;Glaciecola	0	0	0	0	0	0	0	0	0	1	0	0	0	0		0	0	1	1
Bacteria;Proteobacteria;Gammaproteobacteria;Alteromonadales;Alteromonadaceae;Haliea	0	0	0	0	0	0	0	1	0	3	0	0	0	0		0	1	1	1
Bacteria;Proteobacteria;Gammaproteobacteria;Alteromonadales;Alteromonadaceae;Halioglobus	0	0	0	0	0	0	0	0	0	0	1	0	0	0		0	0	0	0
Bacteria;Proteobacteria;Gammaproteobacteria;Alteromonadales;Alteromonadaceae;Marinobacter	34	41	312	583	313	24	79	158	191	126	117	97	68	104		2764	1409	245	60
Bacteria;Proteobacteria;Gammaproteobacteria;Alteromonadales;Alteromonadaceae;Microbulbifer	1	0	0	1	1	0	0	3	5	0	1	0	0	0		2	6	25	6
Bacteria;Proteobacteria;Gammaproteobacteria;Alteromonadales;Alteromonadaceae;Simiduia	0	0	0	0	1	0	0	1	0	0	0	0	0	0		2	1	0	0
Bacteria;Proteobacteria;Gammaproteobacteria;Alteromonadales;Alteromonadaceae;genus_NA	22	7	11	16	11	18	75	21	29	36	47	22	20	25		12	17	24	29
Bacteria;Proteobacteria;Gammaproteobacteria;Alteromonadales;Celerinatantimonadaceae;Celerinatantimonas	0	0	3	0	0	0	0	0	0	0	0	0	6	0		0	0	0	42
Bacteria;Proteobacteria;Gammaproteobacteria;Alteromonadales;Colwelliaceae;Colwellia	0	0	0	1	1	1	0	0	0	0	0	0	1	0		0	1	0	0
Bacteria;Proteobacteria;Gammaproteobacteria;Alteromonadales;Idiomarinaceae;Aliidiomarina	0	0	0	0	0	0	0	0	0	0	1	0	0	0		3	0	0	0
Bacteria;Proteobacteria;Gammaproteobacteria;Alteromonadales;Idiomarinaceae;Idiomarina	6	1	0	0	3	7	0	0	0	0	0	0	0	0		0	2	311	0
Bacteria;Proteobacteria;Gammaproteobacteria;Alteromonadales;Moritellaceae;Moritella	0	0	0	1	0	0	0	0	0	1	0	0	0	0		0	0	0	0
Bacteria;Proteobacteria;Gammaproteobacteria;Alteromonadales;Shewanellaceae;Shewanella	136	206	139	118	250	47	175	158	452	312	84	56	68	100		83	53	387	1125
Bacteria;Proteobacteria;Gammaproteobacteria;Cardiobacteriales;Cardiobacteriaceae;genus_NA	0	0	0	1	0	0	0	0	0	0	0	0	0	0		2	1	4	0
Bacteria;Proteobacteria;Gammaproteobacteria;Chromatiales;Chromatiaceae;Nitrosococcus	227	1006	102	381	130	64	101	68	141	92	55	54	48	62		76	51	87	25
Bacteria;Proteobacteria;Gammaproteobacteria;Chromatiales;Chromatiaceae;Rheinheimera	2286	194	139	86	486	123	192	589	267	1301	524	1128	731	433		344	3731	10093	1674
Bacteria;Proteobacteria;Gammaproteobacteria;Chromatiales;Chromatiaceae;Thiocapsa	0	0	0	0	0	0	0	0	0	0	0	0	1	1		0	0	0	0
Bacteria;Proteobacteria;Gammaproteobacteria;Chromatiales;Chromatiaceae;Thiococcus	0	0	0	1	0	0	0	0	0	0	0	0	0	1		2	1	0	0
Bacteria;Proteobacteria;Gammaproteobacteria;Chromatiales;Chromatiaceae;genus_NA	5	0	0	3	0	0	3	0	4	1	1	0	7	5		6	0	51	6
Bacteria;Proteobacteria;Gammaproteobacteria;Chromatiales;Ectothiorhodospiraceae;Acidiferrobacter	38	25	37	53	47	31	136	161	448	259	207	250	1177	666		48	53	7	34
Bacteria;Proteobacteria;Gammaproteobacteria;Chromatiales;Ectothiorhodospiraceae;Aquisalimonas	0	0	0	0	0	0	0	0	0	0	0	0	0	0		0	1	0	0
Bacteria;Proteobacteria;Gammaproteobacteria;Chromatiales;Ectothiorhodospiraceae;Ectothiorhodospira	0	0	0	0	0	0	0	0	1	0	0	0	0	2		0	0	0	0
Bacteria;Proteobacteria;Gammaproteobacteria;Chromatiales;Ectothiorhodospiraceae;Nitrococcus	0	0	0	0	0	0	0	0	0	0	0	0	0	0		0	0	0	0
Bacteria;Proteobacteria;Gammaproteobacteria;Chromatiales;Ectothiorhodospiraceae;Thioalkalispira	0	0	1	0	0	0	0	0	1	0	0	2	0	0		0	0	0	0
Bacteria;Proteobacteria;Gammaproteobacteria;Chromatiales;Ectothiorhodospiraceae;Thiohalospira	0	0	0	0	0	0	0	0	0	0	0	0	0	0		0	1	0	0
Bacteria;Proteobacteria;Gammaproteobacteria;Chromatiales;Halothiobacillaceae;Halothiobacillus	0	1	0	0	0	0	1	1	1	0	0	0	0	0		0	0	0	0
Bacteria;Proteobacteria;Gammaproteobacteria;Chromatiales;Thioalkalispiraceae;Thioprofundum	0	0	0	0	0	0	0	0	0	0	0	0	0	0		0	0	0	0
Bacteria;Proteobacteria;Gammaproteobacteria;Enterobacteriales;Enterobacteriaceae;Arsenophonus	0	0	0	0	0	0	2	0	0	0	0	0	0	0		0	0	0	0
Bacteria;Proteobacteria;Gammaproteobacteria;Enterobacteriales;Enterobacteriaceae;Brenneria	0	0	0	0	0	0	0	0	0	0	0	0	0	0		2	0	0	0
Bacteria;Proteobacteria;Gammaproteobacteria;Enterobacteriales;Enterobacteriaceae;Buttiauxella	1	0	0	0	0	0	0	0	4	0	0	0	0	0		0	0	1	8
Bacteria;Proteobacteria;Gammaproteobacteria;Enterobacteriales;Enterobacteriaceae;Cedecea	0	0	0	0	1	0	0	0	0	0	0	0	0	0		0	1	2	1
Bacteria;Proteobacteria;Gammaproteobacteria;Enterobacteriales;Enterobacteriaceae;Citrobacter	1	0	3	1	5	1	2	1	2	3	0	3	2	0		11	11	34	0
Bacteria;Proteobacteria;Gammaproteobacteria;Enterobacteriales;Enterobacteriaceae;Cronobacter	0	0	0	1	1	0	0	0	1	0	0	0	0	0		0	0	0	0
Bacteria;Proteobacteria;Gammaproteobacteria;Enterobacteriales;Enterobacteriaceae;Dickeya	1	6	8	84	15	4	10	5	3	9	3	10	6	6		211	89	9	6
Bacteria;Proteobacteria;Gammaproteobacteria;Enterobacteriales;Enterobacteriaceae;Enterobacter	1	0	2	1	2	2	1	0	1	1	2	0	1	0		5	18	27	4
Bacteria;Proteobacteria;Gammaproteobacteria;Enterobacteriales;Enterobacteriaceae;Erwinia	2	0	2	0	0	1	0	0	2	0	2	0	1	0		2	0	0	1
Bacteria;Proteobacteria;Gammaproteobacteria;Enterobacteriales;Enterobacteriaceae;Escherichia	0	0	0	0	0	0	0	0	0	0	0	0	0	0		1	0	0	0
Bacteria;Proteobacteria;Gammaproteobacteria;Enterobacteriales;Enterobacteriaceae;Escherichia-Shigella	0	0	0	0	0	0	0	0	1	0	0	0	0	0		0	0	0	0
Bacteria;Proteobacteria;Gammaproteobacteria;Enterobacteriales;Enterobacteriaceae;Hafnia	0	0	0	0	0	0	0	0	0	0	0	0	0	0		0	0	0	1
Bacteria;Proteobacteria;Gammaproteobacteria;Enterobacteriales;Enterobacteriaceae;Klebsiella	1	0	0	0	0	0	0	0	2	0	0	0	0	0		0	0	0	0
Bacteria;Proteobacteria;Gammaproteobacteria;Enterobacteriales;Enterobacteriaceae;Leminorella	0	0	0	0	1	0	0	0	0	0	0	0	1	0		0	2	0	0
Bacteria;Proteobacteria;Gammaproteobacteria;Enterobacteriales;Enterobacteriaceae;Morganella	0	0	0	0	0	0	0	0	0	0	0	0	0	0		0	0	0	2
Bacteria;Proteobacteria;Gammaproteobacteria;Enterobacteriales;Enterobacteriaceae;Pantoea	11	18	85	190	255	278	417	597	1335	693	531	448	336	281		59	175	95	62
Bacteria;Proteobacteria;Gammaproteobacteria;Enterobacteriales;Enterobacteriaceae;Plesiomonas	0	0	5	0	0	0	0	0	1	0	0	0	0	0		0	68	58	3
Bacteria;Proteobacteria;Gammaproteobacteria;Enterobacteriales;Enterobacteriaceae;Proteus	0	0	0	0	0	0	0	0	0	0	0	0	0	0		0	0	2	0
Bacteria;Proteobacteria;Gammaproteobacteria;Enterobacteriales;Enterobacteriaceae;Rahnella	0	0	0	0	0	0	0	0	0	0	0	0	0	0		0	1	0	0
Bacteria;Proteobacteria;Gammaproteobacteria;Enterobacteriales;Enterobacteriaceae;Raoultella	0	0	1	1	0	0	0	0	0	0	0	0	0	1		1	0	0	0
Bacteria;Proteobacteria;Gammaproteobacteria;Enterobacteriales;Enterobacteriaceae;Serratia	1	0	8	1	5	1	1	4	2	3	2	1	2	1		686	697	237	200
Bacteria;Proteobacteria;Gammaproteobacteria;Enterobacteriales;Enterobacteriaceae;Sodalis	0	0	0	0	0	0	0	0	0	0	0	0	0	0		0	0	1	0
Bacteria;Proteobacteria;Gammaproteobacteria;Enterobacteriales;Enterobacteriaceae;Tatumella	0	0	1	0	0	0	0	0	0	0	0	0	0	0		0	2	3	0
Bacteria;Proteobacteria;Gammaproteobacteria;Enterobacteriales;Enterobacteriaceae;Thorsellia	0	0	0	0	0	0	0	0	0	1	0	0	0	0		0	0	1	0
Bacteria;Proteobacteria;Gammaproteobacteria;Enterobacteriales;Enterobacteriaceae;Trabulsiella	0	0	0	0	0	0	0	0	1	0	0	0	0	0		0	0	0	0
Bacteria;Proteobacteria;Gammaproteobacteria;Enterobacteriales;Enterobacteriaceae;Yersinia	0	0	0	0	0	0	0	1	0	0	0	0	0	0		0	0	0	0
Bacteria;Proteobacteria;Gammaproteobacteria;Enterobacteriales;Enterobacteriaceae;genus_NA	6	0	2	3	15	3	20	11	11	7	5	10	4	5		7	11	354	30
Bacteria;Proteobacteria;Gammaproteobacteria;Legionellales;Coxiellaceae;Aquicella	3307	3894	1813	8751	1764	2452	3619	3371	6543	4950	4065	2909	2939	3692		13654	7229	4236	2051
Bacteria;Proteobacteria;Gammaproteobacteria;Legionellales;Coxiellaceae;Coxiella	1685	1333	1106	3921	1699	5464	5784	8421	4454	5466	4875	3444	4037	7541		3742	3227	3381	6408
Bacteria;Proteobacteria;Gammaproteobacteria;Legionellales;Coxiellaceae;Rickettsiella	0	0	4	1	4	0	0	2	1	3	5	0	0	0		7	2	2	1
Bacteria;Proteobacteria;Gammaproteobacteria;Legionellales;Coxiellaceae;genus_NA	70	454	359	581	558	313	425	415	289	282	197	129	193	257		1193	370	397	58
Bacteria;Proteobacteria;Gammaproteobacteria;Legionellales;Legionellaceae;Legionella	629	1101	1759	5717	1548	1782	3557	2706	2311	1386	1596	1828	3961	3548		19446	7327	14462	4497
Bacteria;Proteobacteria;Gammaproteobacteria;Legionellales;Legionellaceae;genus_NA	0	0	0	0	0	0	0	1	0	0	0	0	0	0		0	2	0	0
Bacteria;Proteobacteria;Gammaproteobacteria;Legionellales;family_NA;genus_NA	0	0	0	0	0	0	0	1	0	0	1	1	0	0		1	0	0	1
Bacteria;Proteobacteria;Gammaproteobacteria;Methylococcales;Methylococcaceae;Methylocaldum	0	0	0	0	0	0	0	0	1	0	0	0	0	0		1	0	0	0
Bacteria;Proteobacteria;Gammaproteobacteria;Methylococcales;Methylococcaceae;Methylomonas	0	0	0	0	0	0	0	0	0	0	0	0	0	0		2	0	0	0
Bacteria;Proteobacteria;Gammaproteobacteria;Methylococcales;family_NA;genus_NA	0	1	1	0	0	1	1	2	1	0	1	0	0	0		2	3	0	1
Bacteria;Proteobacteria;Gammaproteobacteria;Oceanospirillales;Alcanivoracaceae;Alcanivorax	0	0	0	0	0	0	0	0	0	0	0	1	0	0		0	0	0	0
Bacteria;Proteobacteria;Gammaproteobacteria;Oceanospirillales;Alcanivoracaceae;Kangiella	0	0	3	0	1	0	1	1	2	2	2	5	2	0		13	9	37	8
Bacteria;Proteobacteria;Gammaproteobacteria;Oceanospirillales;Hahellaceae;Endozoicomonas	0	3	2	4	0	1	1	1	5	1	1	0	0	2		5	5	0	0
Bacteria;Proteobacteria;Gammaproteobacteria;Oceanospirillales;Hahellaceae;Hahella	0	0	0	1	2	0	0	0	1	2	0	0	0	0		0	0	0	0
Bacteria;Proteobacteria;Gammaproteobacteria;Oceanospirillales;Halomonadaceae;Carnimonas	0	0	0	0	0	0	0	0	0	0	0	0	0	0		0	1	0	0
Bacteria;Proteobacteria;Gammaproteobacteria;Oceanospirillales;Halomonadaceae;Cobetia	0	0	0	0	0	0	0	0	0	0	0	0	0	0		0	0	2	0
Bacteria;Proteobacteria;Gammaproteobacteria;Oceanospirillales;Halomonadaceae;Halomonas	1014	169	19	83	44	42	75	639	630	223	161	181	204	369		139	60	149	351
Bacteria;Proteobacteria;Gammaproteobacteria;Oceanospirillales;Halomonadaceae;Kushneria	3	12	975	765	370	47	233	79	708	576	238	50	78	28		445	1992	30	203
Bacteria;Proteobacteria;Gammaproteobacteria;Oceanospirillales;Halomonadaceae;Salinicola	0	0	0	0	0	0	0	0	1	0	0	0	0	0		0	0	2	0
Bacteria;Proteobacteria;Gammaproteobacteria;Oceanospirillales;Litoricolaceae;Litoricola	0	0	1	0	0	1	0	0	0	0	0	0	1	1		0	0	0	0
Bacteria;Proteobacteria;Gammaproteobacteria;Oceanospirillales;Oceanospirillaceae;Bermanella	0	0	0	0	0	0	0	0	0	0	0	0	1	0		0	0	0	0
Bacteria;Proteobacteria;Gammaproteobacteria;Oceanospirillales;Oceanospirillaceae;Marinobacterium	0	0	0	0	0	0	0	0	0	0	0	0	0	0		0	0	1	0
Bacteria;Proteobacteria;Gammaproteobacteria;Oceanospirillales;Oceanospirillaceae;Marinomonas	1	0	0	0	1	0	2	2	0	11	0	0	1	0		0	1	0	0
Bacteria;Proteobacteria;Gammaproteobacteria;Oceanospirillales;Oceanospirillaceae;Neptunomonas	0	1	0	0	1	0	0	0	0	0	0	0	0	0		1	0	1	0
Bacteria;Proteobacteria;Gammaproteobacteria;Oceanospirillales;Oceanospirillaceae;Nitrincola	0	0	0	0	1	0	0	0	0	0	0	1	0	0		0	0	0	0
Bacteria;Proteobacteria;Gammaproteobacteria;Oceanospirillales;Oceanospirillaceae;Pseudospirillum	1	0	5	1	0	1	0	0	2	0	2	0	0	1		5	1	8	5
Bacteria;Proteobacteria;Gammaproteobacteria;Oceanospirillales;Oceanospirillaceae;genus_NA	0	0	0	0	0	0	0	0	1	0	0	0	0	0		0	2	0	0
Bacteria;Proteobacteria;Gammaproteobacteria;Oceanospirillales;Oleiphilaceae;Oleiphilus	0	0	0	0	0	0	0	0	1	1	0	0	0	0		0	0	0	0
Bacteria;Proteobacteria;Gammaproteobacteria;Oceanospirillales;family_NA;genus_NA	2	5	7	3	5	1	4	4	4	2	4	3	0	4		14	27	3	3
Bacteria;Proteobacteria;Gammaproteobacteria;Orbales;Orbaceae;Frischella	0	0	0	0	0	0	1	0	0	0	0	0	0	0		0	0	1	0
Bacteria;Proteobacteria;Gammaproteobacteria;Pasteurellales;Pasteurellaceae;Actinobacillus	0	0	0	0	0	0	0	0	0	0	0	0	0	0		1	0	0	0
Bacteria;Proteobacteria;Gammaproteobacteria;Pasteurellales;Pasteurellaceae;Aggregatibacter	0	0	0	0	0	1	0	0	0	0	0	0	0	0		1	0	1	2
Bacteria;Proteobacteria;Gammaproteobacteria;Pasteurellales;Pasteurellaceae;Haemophilus	2	0	0	0	0	0	0	0	0	0	0	0	0	0		0	0	6	0
Bacteria;Proteobacteria;Gammaproteobacteria;Pasteurellales;Pasteurellaceae;genus_NA	0	0	0	0	3	0	0	0	0	2	0	0	0	0		60	1	5	68
Bacteria;Proteobacteria;Gammaproteobacteria;Pseudomonadales;Moraxellaceae;Acinetobacter	152	877	1775	49	278	195	294	838	623	483	1258	413	197	239		96	18314	3828	5889
Bacteria;Proteobacteria;Gammaproteobacteria;Pseudomonadales;Moraxellaceae;Alkanindiges	0	0	7	0	2	0	6	1	0	0	0	2	25	25		4	38	1	48
Bacteria;Proteobacteria;Gammaproteobacteria;Pseudomonadales;Moraxellaceae;Enhydrobacter	0	0	0	0	0	0	0	0	0	0	0	0	0	0		0	0	0	1
Bacteria;Proteobacteria;Gammaproteobacteria;Pseudomonadales;Moraxellaceae;Moraxella	0	0	0	0	0	0	0	0	0	0	0	0	0	0		0	0	0	1
Bacteria;Proteobacteria;Gammaproteobacteria;Pseudomonadales;Moraxellaceae;Perlucidibaca	29	28	62	8	79	13	172	19	0	76	38	57	134	34		3	397	18	36
Bacteria;Proteobacteria;Gammaproteobacteria;Pseudomonadales;Moraxellaceae;Psychrobacter	0	0	0	0	0	0	0	0	0	0	0	0	0	0		0	0	0	0
Bacteria;Proteobacteria;Gammaproteobacteria;Pseudomonadales;Moraxellaceae;genus_NA	237	34	148	10	384	110	301	1157	234	216	279	301	228	135		39	1766	79	28357
Bacteria;Proteobacteria;Gammaproteobacteria;Pseudomonadales;Pseudomonadaceae;Azorhizophilus	0	0	1	0	0	0	0	0	0	1	2	0	0	0		0	4	0	0
Bacteria;Proteobacteria;Gammaproteobacteria;Pseudomonadales;Pseudomonadaceae;Azotobacter	0	0	0	0	0	0	0	0	0	0	0	0	0	0		1	1	1	0
Bacteria;Proteobacteria;Gammaproteobacteria;Pseudomonadales;Pseudomonadaceae;Cellvibrio	1715	42	9	4	14	21	43	130	139	117	179	437	164	331		876	608	84	420
Bacteria;Proteobacteria;Gammaproteobacteria;Pseudomonadales;Pseudomonadaceae;Pseudomonas	213	1154	1769	432	1181	396	824	1414	1353	665	271	391	353	295		859	8937	1611	332
Bacteria;Proteobacteria;Gammaproteobacteria;Pseudomonadales;Pseudomonadaceae;genus_NA	0	0	0	0	0	0	0	0	0	0	0	0	0	0		0	0	0	0
Bacteria;Proteobacteria;Gammaproteobacteria;Pseudomonadales;family_NA;genus_NA	1	0	0	0	0	0	1	0	0	2	0	0	0	0		0	1	0	0
Bacteria;Proteobacteria;Gammaproteobacteria;Thiotrichales;Piscirickettsiaceae;Cycloclasticus	0	0	0	0	0	0	0	0	0	1	0	0	0	0		0	0	0	0
Bacteria;Proteobacteria;Gammaproteobacteria;Thiotrichales;Piscirickettsiaceae;Methylophaga	1	2	0	4	1	1	0	2	0	1	0	0	0	1		4	0	1	1
Bacteria;Proteobacteria;Gammaproteobacteria;Thiotrichales;Piscirickettsiaceae;Thiomicrospira	0	0	0	0	1	0	0	1	0	0	0	0	0	0		0	0	0	0
Bacteria;Proteobacteria;Gammaproteobacteria;Thiotrichales;Piscirickettsiaceae;genus_NA	1	0	1	1	0	2	1	3	0	4	4	2	0	3		1	10	0	1
Bacteria;Proteobacteria;Gammaproteobacteria;Thiotrichales;Thiotrichaceae;Beggiatoa	1	6	10	5	4	3	5	7	6	6	3	5	5	4		12	46	23	24
Bacteria;Proteobacteria;Gammaproteobacteria;Thiotrichales;Thiotrichaceae;Candidatus_Marithrix	0	0	0	0	0	0	0	0	0	0	0	0	0	0		0	1	0	0
Bacteria;Proteobacteria;Gammaproteobacteria;Thiotrichales;Thiotrichaceae;Cocleimonas	0	0	0	0	0	0	0	0	0	0	0	0	0	0		0	0	0	0
Bacteria;Proteobacteria;Gammaproteobacteria;Thiotrichales;Thiotrichaceae;Leucothrix	0	0	0	0	0	0	0	0	0	0	0	0	0	0		0	0	0	0
Bacteria;Proteobacteria;Gammaproteobacteria;Thiotrichales;Thiotrichaceae;Methylohalomonas	0	0	0	0	0	0	0	0	0	0	1	0	0	0		0	0	0	0
Bacteria;Proteobacteria;Gammaproteobacteria;Thiotrichales;Thiotrichaceae;Thiothrix	176	118	83	66	1133	158	199	494	355	237	524	258	328	738		839	914	507	1388
Bacteria;Proteobacteria;Gammaproteobacteria;Thiotrichales;family_NA;genus_NA	42	84	44	338	33	331	796	84	185	110	122	40	61	315		459	145	12	256
Bacteria;Proteobacteria;Gammaproteobacteria;Vibrionales;Vibrionaceae;Catenococcus	0	0	0	0	0	0	0	0	0	0	0	0	0	0		1	0	0	0
Bacteria;Proteobacteria;Gammaproteobacteria;Vibrionales;Vibrionaceae;Photobacterium	1	0	2	0	0	1	2	0	0	0	1	0	0	0		4	0	1	1
Bacteria;Proteobacteria;Gammaproteobacteria;Vibrionales;Vibrionaceae;Salinivibrio	0	0	0	1	0	0	0	0	0	0	0	0	0	0		0	2	0	0
Bacteria;Proteobacteria;Gammaproteobacteria;Vibrionales;Vibrionaceae;Vibrio	9	7	16	25	9	2	14	10	1	3	5	3	8	15		30	51	15	1
Bacteria;Proteobacteria;Gammaproteobacteria;Vibrionales;Vibrionaceae;genus_NA	0	0	0	0	0	0	0	0	0	0	0	0	1	0		0	0	1	0
Bacteria;Proteobacteria;Gammaproteobacteria;Xanthomonadales;Nevskiaceae;Alkanibacter	0	0	0	1	1	0	0	1	0	0	0	0	0	0		2	1	2	4
Bacteria;Proteobacteria;Gammaproteobacteria;Xanthomonadales;Nevskiaceae;Hydrocarboniphaga	0	0	0	0	0	0	0	0	0	0	0	0	0	0		0	1	0	0
Bacteria;Proteobacteria;Gammaproteobacteria;Xanthomonadales;Nevskiaceae;Nevskia	18	8	1	6	7	0	3	9	64	61	37	51	56	60		5	15	6	50
Bacteria;Proteobacteria;Gammaproteobacteria;Xanthomonadales;Nevskiaceae;genus_NA	0	2	3	0	0	1	0	6	0	0	0	0	0	3		35	23	1	6
Bacteria;Proteobacteria;Gammaproteobacteria;Xanthomonadales;Sinobacteraceae;Steroidobacter	4	0	7	3	2	1	4	0	3	9	7	3	4	1		3	1	4	1
Bacteria;Proteobacteria;Gammaproteobacteria;Xanthomonadales;Solimonadaceae;Solimonas	0	0	1	0	0	0	0	0	0	1	0	0	0	0		1	3	1	0
Bacteria;Proteobacteria;Gammaproteobacteria;Xanthomonadales;Xanthomonadaceae;Aquimonas	0	0	0	0	0	0	3	0	0	0	0	0	0	0		0	1	0	3
Bacteria;Proteobacteria;Gammaproteobacteria;Xanthomonadales;Xanthomonadaceae;Arenimonas	184	385	276	374	849	571	1062	1919	1618	703	340	694	854	436		209	377	2572	190
Bacteria;Proteobacteria;Gammaproteobacteria;Xanthomonadales;Xanthomonadaceae;Dokdonella	3	6	1	3	3	0	0	3	4	0	2	2	6	3		1	3	1	0
Bacteria;Proteobacteria;Gammaproteobacteria;Xanthomonadales;Xanthomonadaceae;Dyella	3	1	1	2	3	0	0	1	5	0	0	0	0	1		5	14	6	3
Bacteria;Proteobacteria;Gammaproteobacteria;Xanthomonadales;Xanthomonadaceae;Frateuria	0	0	0	0	1	0	0	0	0	0	0	0	0	0		0	1	1	0
Bacteria;Proteobacteria;Gammaproteobacteria;Xanthomonadales;Xanthomonadaceae;Luteimonas	186	855	137	160	279	31	144	136	222	108	113	43	49	156		81	27	59	9
Bacteria;Proteobacteria;Gammaproteobacteria;Xanthomonadales;Xanthomonadaceae;Lysobacter	0	1	2	5	2	1	4	12	6	5	8	4	2	2		4	4	6	5
Bacteria;Proteobacteria;Gammaproteobacteria;Xanthomonadales;Xanthomonadaceae;Metallibacterium	2	0	2	0	1	0	0	0	0	0	0	0	0	1		0	15	11	0
Bacteria;Proteobacteria;Gammaproteobacteria;Xanthomonadales;Xanthomonadaceae;Panacagrimonas	0	0	0	5	0	3	2	0	0	0	0	0	0	0		5	5	3	1
Bacteria;Proteobacteria;Gammaproteobacteria;Xanthomonadales;Xanthomonadaceae;Pseudoxanthomonas	0	4	2	4	2	2	0	2	0	2	1	1	2	1		1	1	11	1
Bacteria;Proteobacteria;Gammaproteobacteria;Xanthomonadales;Xanthomonadaceae;Rhodanobacter	0	2	0	4	1	1	0	2	0	0	1	0	0	1		0	0	0	0
Bacteria;Proteobacteria;Gammaproteobacteria;Xanthomonadales;Xanthomonadaceae;Rudaea	0	1	2	0	0	0	0	0	2	0	0	1	0	2		0	0	0	0
Bacteria;Proteobacteria;Gammaproteobacteria;Xanthomonadales;Xanthomonadaceae;Silanimonas	0	1	0	0	0	0	0	0	0	0	0	0	0	0		0	1	0	0
Bacteria;Proteobacteria;Gammaproteobacteria;Xanthomonadales;Xanthomonadaceae;Stenotrophomonas	0	1	0	0	5	3	0	3	5	1	1	0	1	1		1	0	5	0
Bacteria;Proteobacteria;Gammaproteobacteria;Xanthomonadales;Xanthomonadaceae;Thermomonas	71	94	288	320	1390	524	1803	5030	6199	3476	3196	2335	2133	2664		1448	1282	4763	1225
Bacteria;Proteobacteria;Gammaproteobacteria;Xanthomonadales;Xanthomonadaceae;Xanthomonas	0	2	1	1	2	1	0	3	3	2	1	0	0	0		0	1	2	0
Bacteria;Proteobacteria;Gammaproteobacteria;Xanthomonadales;Xanthomonadaceae;Xylella	0	1	1	2	0	1	0	2	0	0	1	1	1	0		0	1	4	1
Bacteria;Proteobacteria;Gammaproteobacteria;Xanthomonadales;Xanthomonadaceae;genus_NA	58	388	191	687	118	124	335	123	162	79	78	96	115	104		212	254	157	110
Bacteria;Proteobacteria;Gammaproteobacteria;Xanthomonadales;family_NA;genus_NA	18605	44075	16696	36019	46706	38513	30762	61254	55573	48927	37171	38504	42493	63299		6525	4488	7574	5930
Bacteria;Proteobacteria;Gammaproteobacteria;empty_order;empty_family;Alkalimonas	0	0	0	0	0	0	0	0	0	0	0	0	0	1		0	0	0	0
Bacteria;Proteobacteria;Gammaproteobacteria;empty_order;empty_family;Arenicella	0	0	0	0	0	0	0	0	0	0	0	0	0	0		0	0	1	0
Bacteria;Proteobacteria;Gammaproteobacteria;empty_order;empty_family;Gallaecimonas	0	0	0	0	0	0	0	0	0	0	0	0	0	0		0	2	0	0
Bacteria;Proteobacteria;Gammaproteobacteria;empty_order;empty_family;Marinicella	83	20	31	125	42	56	100	169	463	252	319	310	390	320		74	62	15	14
Bacteria;Proteobacteria;Gammaproteobacteria;empty_order;empty_family;Sedimenticola	0	0	0	0	1	0	0	0	0	0	0	0	0	0		0	0	0	0
Bacteria;Proteobacteria;Gammaproteobacteria;empty_order;empty_family;Thiohalomonas	0	0	0	0	0	0	0	0	0	0	1	0	0	0		0	0	0	0
Bacteria;Proteobacteria;Gammaproteobacteria;empty_order;empty_family;genus_NA	0	0	0	0	0	0	0	0	0	1	0	0	0	0		0	0	0	0
Bacteria;Proteobacteria;Gammaproteobacteria;order_NA;family_NA;genus_NA	2478	4804	2406	8289	4708	6577	7875	7328	11217	6651	4949	4156	3785	5351		10055	6348	14755	2831
Bacteria;Proteobacteria;Zetaproteobacteria;Mariprofundales;Mariprofundaceae;Mariprofundus	41	7	4	1	1	15	33	106	55	46	40	39	34	73		2	2	54	117
Bacteria;Proteobacteria;class_NA;order_NA;family_NA;genus_NA	1349	732	906	2211	1668	1285	2161	3867	6000	5201	3561	3549	3026	4719		7108	6479	23930	8218
Bacteria;Spirochaetae;Spirochaetes;Spirochaetales;Leptospiraceae;Leptonema	12	7	11	2	17	1	13	9	3	17	3	1	7	2		0	0	1	0
Bacteria;Spirochaetae;Spirochaetes;Spirochaetales;Leptospiraceae;Leptospira	357	5	34	63	198	5	29	46	118	121	61	35	29	45		542	759	8	109
Bacteria;Spirochaetae;Spirochaetes;Spirochaetales;Leptospiraceae;Turneriella	127	166	124	345	293	62	191	264	306	233	205	234	328	529		376	661	223	40
Bacteria;Spirochaetae;Spirochaetes;Spirochaetales;Leptospiraceae;genus_NA	59	1	2	1	13	3	33	35	53	178	49	40	21	26		2	3	11	3
Bacteria;Spirochaetae;Spirochaetes;Spirochaetales;Spirochaetaceae;Spirochaeta	2601	171	317	1049	329	460	720	492	1083	964	1045	1253	1037	853		1830	4289	1271	542
Bacteria;Spirochaetae;Spirochaetes;Spirochaetales;Spirochaetaceae;Treponema	0	0	1	0	0	2	0	0	0	0	0	1	0	0		4	3	0	9
Bacteria;Spirochaetae;Spirochaetes;Spirochaetales;Spirochaetaceae;genus_NA	1696	360	380	324	313	457	1450	998	1600	2266	1530	1184	1006	1612		280	314	436	174
Bacteria;Spirochaetae;Spirochaetes;Spirochaetales;family_NA;genus_NA	0	0	0	0	0	0	0	1	1	0	13	9	10	5		3	1	0	3
Bacteria;Spirochaetes;class_NA;order_NA;family_NA;genus_NA	1	0	0	0	0	0	0	0	1	0	0	0	0	1		0	0	0	0
Bacteria;Tenericutes;Mollicutes;order_NA;family_NA;genus_NA	1	4	1	1	0	0	0	3	2	0	1	3	1	4		3	1	2	2
Bacteria;Verrucomicrobia;Opitutae;Opitutales;Opitutaceae;Diplosphaera	0	0	0	0	0	0	0	0	0	0	0	0	0	0		0	0	0	1
Bacteria;Verrucomicrobia;Opitutae;Opitutales;Opitutaceae;Opitutus	1410	176	398	220	260	58	554	351	575	1144	428	289	331	466		339	1252	205	85
Bacteria;Verrucomicrobia;Opitutae;Puniceicoccales;Puniceicoccaceae;Cerasicoccus	1	0	1	3	0	0	1	0	0	2	2	2	0	2		5	19	3	0
Bacteria;Verrucomicrobia;Opitutae;Puniceicoccales;Puniceicoccaceae;Lentimonas	0	0	0	0	0	0	0	0	0	0	0	0	0	0		0	0	0	0
Bacteria;Verrucomicrobia;Opitutae;Puniceicoccales;Puniceicoccaceae;Pelagicoccus	0	3	1	0	0	0	0	0	0	0	0	0	0	0		0	0	0	0
Bacteria;Verrucomicrobia;Opitutae;Puniceicoccales;Puniceicoccaceae;genus_NA	25	40	71	137	40	93	132	223	625	540	392	299	253	225		416	156	35	1003
Bacteria;Verrucomicrobia;Opitutae;order_NA;family_NA;genus_NA	17	3	0	0	0	2	10	8	1	5	8	9	5	8		3	1	80	57
Bacteria;Verrucomicrobia;Spartobacteria;empty_order;empty_family;Chthoniobacter	18212	32753	17715	21482	38816	73275	47996	65375	38339	41839	35943	34257	36852	82307		3209	8919	6337	4296
Bacteria;Verrucomicrobia;Verrucomicrobiae;Verrucomicrobiales;Rubritaleaceae;Rubritalea	0	0	0	0	0	0	0	0	0	0	0	0	0	0		0	0	0	1
Bacteria;Verrucomicrobia;Verrucomicrobiae;Verrucomicrobiales;Verrucomicrobiaceae;Haloferula	0	0	0	0	0	0	0	0	0	0	0	0	0	0		0	2	0	0
Bacteria;Verrucomicrobia;Verrucomicrobiae;Verrucomicrobiales;Verrucomicrobiaceae;Luteolibacter	1	0	1	0	0	0	1	0	0	0	0	0	0	0		1	2	0	0
Bacteria;Verrucomicrobia;Verrucomicrobiae;Verrucomicrobiales;Verrucomicrobiaceae;Prosthecobacter	2918	3032	3420	1049	3928	8985	7518	7109	1702	4250	5229	2428	3279	15085		670	4640	1806	459
Bacteria;Verrucomicrobia;Verrucomicrobiae;Verrucomicrobiales;Verrucomicrobiaceae;Roseimicrobium	0	2	7	14	2	1	6	20	59	48	30	33	46	57		55	27	13	16
Bacteria;Verrucomicrobia;Verrucomicrobiae;Verrucomicrobiales;Verrucomicrobiaceae;Verrucomicrobium	0	0	5	1	1	7	2	5	0	1	3	2	3	12		0	4	2	0
Bacteria;Verrucomicrobia;Verrucomicrobiae;Verrucomicrobiales;Verrucomicrobiaceae;genus_NA	4155	4750	2810	2462	2804	828	4039	7012	9671	13745	5605	4131	6159	10224		1215	7694	3721	3800
Bacteria;Verrucomicrobia;Verrucomicrobiae;Verrucomicrobiales;family_NA;genus_NA	0	0	0	1	0	0	0	0	1	0	0	0	0	0		0	1	0	4
Bacteria;Verrucomicrobia;class_NA;order_NA;family_NA;genus_NA	16679	3920	6329	15554	11174	8189	10663	14177	16601	16277	12398	11350	12656	21882		16316	10377	8375	2106
Bacteria;empty_phylum;empty_class;Haloplasmatales;Haloplasmataceae;Haloplasma	0	0	0	0	0	0	0	0	0	0	0	0	0	0		0	0	1	0
Bacteria;empty_phylum;empty_class;empty_order;empty_family;Caldithrix	5	1	8	7	3	2	48	6	36	50	17	9	7	9		0	1	0	2
Bacteria;phylum_NA;class_NA;order_NA;family_NA;genus_NA	11974	14736	15164	24826	14806	14018	25387	28278	38453	34298	26336	18668	18755	27715		29918	27549	20820	20985
Total Bacteria Sequence Count	660932	934430	693574	970347	894159	799555	1030536	1237630	1237060	1216355	963789	847578	893745	1474927		908784	1091942	1171256	917807

## Sheet: Genus Count Data V6 Archaea
Archaea V6 data	Archaea Biofilter Sand
GAST Taxonomy	BF0014A	BF0015A	BF0020A	B0022A	BF0023A	BF0025A	BF0027A	BF0030A	BF0031A	BF0032A
Archaea;Euryarchaeota;Archaeoglobi;Archaeoglobales;Archaeoglobaceae;Archaeoglobus	11	12	0	0	0	4	0	0	0	1
Archaea;Euryarchaeota;Archaeoglobi;Archaeoglobales;Archaeoglobaceae;genus_NA	3	5	11	13	6	0	0	12	14	1
Archaea;Euryarchaeota;Halobacteria;Halobacteriales;Halobacteriaceae;Haloarcula	3	0	0	1	5	0	0	3	5	0
Archaea;Euryarchaeota;Halobacteria;Halobacteriales;Halobacteriaceae;Halobacterium	0	0	0	0	0	1	0	6	0	0
Archaea;Euryarchaeota;Halobacteria;Halobacteriales;Halobacteriaceae;Halobellus	0	5	0	0	0	0	0	1	0	0
Archaea;Euryarchaeota;Halobacteria;Halobacteriales;Halobacteriaceae;Halococcus	0	0	0	0	0	0	0	0	0	0
Archaea;Euryarchaeota;Halobacteria;Halobacteriales;Halobacteriaceae;Halomicrobium	0	0	1	0	0	0	0	2	0	0
Archaea;Euryarchaeota;Halobacteria;Halobacteriales;Halobacteriaceae;Halonotius	0	0	0	7	0	0	2	3	0	0
Archaea;Euryarchaeota;Halobacteria;Halobacteriales;Halobacteriaceae;Haloplanus	0	3	0	0	0	0	0	0	0	0
Archaea;Euryarchaeota;Halobacteria;Halobacteriales;Halobacteriaceae;Halorhabdus	0	2	0	7	3	0	0	1	7	0
Archaea;Euryarchaeota;Halobacteria;Halobacteriales;Halobacteriaceae;Halorientalis	0	0	0	0	0	0	0	8	0	0
Archaea;Euryarchaeota;Halobacteria;Halobacteriales;Halobacteriaceae;Halorubellus	0	0	3	0	0	0	0	8	0	0
Archaea;Euryarchaeota;Halobacteria;Halobacteriales;Halobacteriaceae;Halorubrum	2	10	11	13	9	2	0	0	16	0
Archaea;Euryarchaeota;Halobacteria;Halobacteriales;Halobacteriaceae;Halostagnicola	0	0	0	0	0	0	0	0	0	0
Archaea;Euryarchaeota;Halobacteria;Halobacteriales;Halobacteriaceae;Halovenus	0	0	0	0	0	0	0	0	0	2
Archaea;Euryarchaeota;Halobacteria;Halobacteriales;Halobacteriaceae;Natronococcus	3	0	0	0	0	1	0	0	0	0
Archaea;Euryarchaeota;Halobacteria;Halobacteriales;Halobacteriaceae;Natronomonas	0	0	0	0	0	0	2	0	0	0
Archaea;Euryarchaeota;Halobacteria;Halobacteriales;Halobacteriaceae;genus_NA	6	4	19	9	2	3	6	15	6	2
Archaea;Euryarchaeota;Halobacteria;Halobacteriales;family_NA;genus_NA	1	0	2	10	1	2	0	0	2	0
Archaea;Euryarchaeota;Methanobacteria;Methanobacteriales;Methanobacteriaceae;Methanobacterium	0	0	1	0	1	0	1	0	3	1
Archaea;Euryarchaeota;Methanobacteria;Methanobacteriales;Methanobacteriaceae;Methanobrevibacter	0	0	0	0	0	0	0	0	0	0
Archaea;Euryarchaeota;Methanobacteria;Methanobacteriales;Methanobacteriaceae;Methanothermobacter	0	0	0	0	0	0	0	0	0	0
Archaea;Euryarchaeota;Methanobacteria;Methanobacteriales;Methanobacteriaceae;genus_NA	0	0	0	0	0	0	0	0	0	0
Archaea;Euryarchaeota;Methanococci;Methanococcales;Methanococcaceae;Methanothermococcus	0	3	0	0	0	0	0	4	2	2
Archaea;Euryarchaeota;Methanococci;Methanococcales;Methanococcaceae;genus_NA	0	0	0	0	0	0	0	0	0	0
Archaea;Euryarchaeota;Methanomicrobia;Methanocellales;Methanocellaceae;genus_NA	16	47	12	16	15	8	14	7	32	24
Archaea;Euryarchaeota;Methanomicrobia;Methanocellales;family_NA;genus_NA	2	0	0	0	0	1	0	0	0	0
Archaea;Euryarchaeota;Methanomicrobia;Methanomicrobiales;Methanomicrobiaceae;Methanoculleus	0	5	0	0	0	8	7	0	0	0
Archaea;Euryarchaeota;Methanomicrobia;Methanomicrobiales;Methanoregulaceae;Methanolinea	0	0	0	0	0	0	0	0	0	0
Archaea;Euryarchaeota;Methanomicrobia;Methanomicrobiales;Methanoregulaceae;Methanoregula	0	0	0	0	0	0	0	0	0	0
Archaea;Euryarchaeota;Methanomicrobia;Methanomicrobiales;Methanoregulaceae;Methanosphaerula	0	2	1	0	4	0	0	0	4	0
Archaea;Euryarchaeota;Methanomicrobia;Methanomicrobiales;Methanospirillaceae;Methanospirillum	6	16	1	12	3	4	6	3	12	6
Archaea;Euryarchaeota;Methanomicrobia;Methanomicrobiales;empty_family;Methanocalculus	0	0	0	0	0	0	6	0	0	0
Archaea;Euryarchaeota;Methanomicrobia;Methanomicrobiales;family_NA;genus_NA	0	0	0	0	0	0	0	0	0	0
Archaea;Euryarchaeota;Methanomicrobia;Methanosarcinales;Methanosaetaceae;Methanosaeta	11	50	13	22	6	7	4	5	14	10
Archaea;Euryarchaeota;Methanomicrobia;Methanosarcinales;Methanosarcinaceae;Methanimicrococcus	0	0	0	0	0	0	0	0	0	0
Archaea;Euryarchaeota;Methanomicrobia;Methanosarcinales;Methanosarcinaceae;Methanococcoides	8	4	6	0	0	0	1	0	0	2
Archaea;Euryarchaeota;Methanomicrobia;Methanosarcinales;Methanosarcinaceae;Methanohalophilus	0	0	0	3	0	0	0	0	0	0
Archaea;Euryarchaeota;Methanomicrobia;Methanosarcinales;Methanosarcinaceae;Methanolobus	2	3	0	0	0	0	0	0	0	0
Archaea;Euryarchaeota;Methanomicrobia;Methanosarcinales;Methanosarcinaceae;Methanosalsum	0	0	0	0	0	0	0	0	0	0
Archaea;Euryarchaeota;Methanomicrobia;Methanosarcinales;Methanosarcinaceae;Methanosarcina	0	0	0	0	0	1	1	0	0	0
Archaea;Euryarchaeota;Methanomicrobia;Methanosarcinales;Methanosarcinaceae;genus_NA	0	0	0	0	0	0	0	0	0	1
Archaea;Euryarchaeota;Methanomicrobia;Methanosarcinales;Methermicoccaceae;Methermicoccus	8	29	9	1	3	5	0	2	5	0
Archaea;Euryarchaeota;Methanomicrobia;Methanosarcinales;family_NA;genus_NA	1	7	0	0	0	1	3	0	4	4
Archaea;Euryarchaeota;Methanomicrobia;empty_order;empty_family;Methanomassiliicoccus	0	0	0	0	0	0	0	0	1	0
Archaea;Euryarchaeota;Methanomicrobia;order_NA;family_NA;genus_NA	1	3	0	0	0	0	1	0	0	0
Archaea;Euryarchaeota;Thermococci;Thermococcales;Thermococcaceae;Palaeococcus	0	2	0	0	0	0	0	0	0	0
Archaea;Euryarchaeota;Thermococci;Thermococcales;Thermococcaceae;Thermococcus	0	2	0	0	0	0	0	0	0	0
Archaea;Euryarchaeota;Thermoplasmata;Thermoplasmatales;family_NA;genus_NA	36	19	34	38	71	33	5	0	95	5
Archaea;Euryarchaeota;Thermoplasmata;order_NA;family_NA;genus_NA	7	5	5	42	8	6	0	0	17	0
Archaea;Euryarchaeota;class_NA;order_NA;family_NA;genus_NA	0	0	0	0	0	0	0	0	0	0
Archaea;Korarchaeota;class_NA;order_NA;family_NA;genus_NA	0	0	0	0	0	0	0	0	0	0
Archaea;Thaumarchaeota;Group_C3;order_NA;family_NA;genus_NA	44	23	34	13	23	25	13	20	69	10
Archaea;Thaumarchaeota;Marine_Benthic_Group_A;order_NA;family_NA;genus_NA	1	0	0	1	0	0	0	1	0	1
Archaea;Thaumarchaeota;Marine_Benthic_Group_B;order_NA;family_NA;genus_NA	54	44	106	44	101	61	192	51	130	84
Archaea;Thaumarchaeota;Marine_Group_I;order_NA;family_NA;genus_NA	17	8	23	69	19	25	22	9	39	21
Archaea;Thaumarchaeota;Miscellaneous_Crenarchaeotic_Group;order_NA;family_NA;genus_NA	9	3	14	33	41	13	0	0	47	2
Archaea;Thaumarchaeota;Soil_Crenarchaeotic_Group(SCG);order_NA;family_NA;genus_NA	4382	5132	4240	4543	4736	4873	4308	3654	5653	2756
Archaea;Thaumarchaeota;Nitrososphaerales;Nitrososphaeraceae;Nitrososphaera	697800	787843	607305	640454	584557	523774	545676	512919	779713	412464
Archaea;phylum_NA;class_NA;order_NA;family_NA;genus_NA	0	0	1	0	0	0	1	0	1	0
Total Archaea Sequence Count	702434	793291	611852	645351	589614	528858	550271	516734	785891	415399

## Sheet: Genus Count Data V4V5 Bacteria
Bacteria V4V5 data	Biofilter Sand Samples
taxa	BF0068B	BF0069B	BF0070B	BF0065B	BF0066B	BF0067B	BF0078A	BF0079A	BF0084A	BF0085A	BF0086A	BF0097A	BF0098A	BF0099A
Bacteria;Acidobacteria;Holophagae;Holophagales;Holophagaceae;Geothrix	5	0	0	0	0	0	1	0	2	0	0	5	0	0
Bacteria;Acidobacteria;Holophagae;Holophagales;Holophagaceae;genus_NA	0	0	0	0	0	1	0	0	0	0	0	0	0	0
Bacteria;Acidobacteria;Holophagae;order_NA;family_NA;genus_NA	17	8	19	17	11	23	26	5	76	26	19	182	20	18
Bacteria;Acidobacteria;class_NA;order_NA;family_NA;genus_NA	1764	1583	2610	1572	2534	1011	2852	1016	6381	2007	2205	5388	1806	1937
Bacteria;Acidobacteria;empty_class;empty_order;empty_family;Blastocatella	124	1213	5909	4559	3330	107	212	1187	484	8274	12583	309	11049	10542
Bacteria;Acidobacteria;empty_class;empty_order;empty_family;Bryobacter	257	771	226	113	1249	202	433	444	759	213	117	646	114	124
Bacteria;Actinobacteria;Acidimicrobiia;Acidimicrobiales;Acidimicrobiaceae;Ilumatobacter	0	0	0	0	0	0	0	0	1	0	1	0	0	0
Bacteria;Actinobacteria;Acidimicrobiia;Acidimicrobiales;Acidimicrobiaceae;genus_NA	5	4	7	5	9	1	1	2	3	1	0	7	1	0
Bacteria;Actinobacteria;Acidimicrobiia;Acidimicrobiales;Iamiaceae;Iamia	5	2	5	0	4	0	2	2	19	1	3	49	0	2
Bacteria;Actinobacteria;Acidimicrobiia;Acidimicrobiales;family_NA;genus_NA	119	327	659	393	842	75	141	304	244	427	514	166	626	666
Bacteria;Actinobacteria;Actinobacteria;Actinomycetales;Actinomycetaceae;Actinobaculum	0	0	0	0	0	0	0	1	0	0	0	0	0	0
Bacteria;Actinobacteria;Actinobacteria;Actinomycetales;Actinomycetaceae;Actinomyces	0	0	0	0	0	0	2	0	0	0	0	0	0	0
Bacteria;Actinobacteria;Actinobacteria;Bifidobacteriales;Bifidobacteriaceae;Bifidobacterium	0	0	0	0	0	0	0	0	40	1	2	0	1	1
Bacteria;Actinobacteria;Actinobacteria;Corynebacteriales;Corynebacteriaceae;Corynebacterium	0	0	0	0	0	0	1	0	0	0	0	0	0	0
Bacteria;Actinobacteria;Actinobacteria;Corynebacteriales;Gordoniaceae;Gordonia	2	0	2	2	2	0	40	14	21	8	3	3	2	0
Bacteria;Actinobacteria;Actinobacteria;Corynebacteriales;Mycobacteriaceae;Mycobacterium	64	84	77	43	112	81	158	71	121	61	44	94	18	24
Bacteria;Actinobacteria;Actinobacteria;Corynebacteriales;Nocardiaceae;Rhodococcus	14	8	65	53	40	12	100	54	103	57	69	14	15	31
Bacteria;Actinobacteria;Actinobacteria;Corynebacteriales;Tsukamurellaceae;Tsukamurella	6	2	12	16	13	10	76	19	19	7	3	2	1	2
Bacteria;Actinobacteria;Actinobacteria;Frankiales;Cryptosporangiaceae;Fodinicola	2	0	0	0	0	0	3	0	15	0	0	15	0	0
Bacteria;Actinobacteria;Actinobacteria;Frankiales;Geodermatophilaceae;genus_NA	3	1	3	7	3	7	6	0	40	5	5	38	3	1
Bacteria;Actinobacteria;Actinobacteria;Frankiales;Nakamurellaceae;Nakamurella	0	0	0	0	0	0	0	0	0	0	0	1	0	0
Bacteria;Actinobacteria;Actinobacteria;Frankiales;Sporichthyaceae;Sporichthya	0	0	0	0	0	0	0	0	1	0	0	0	0	0
Bacteria;Actinobacteria;Actinobacteria;Frankiales;Sporichthyaceae;genus_NA	4	2	1	1	3	0	4	0	4	0	0	8	0	1
Bacteria;Actinobacteria;Actinobacteria;Kineosporiales;Kineosporiaceae;Angustibacter	1	0	0	0	0	0	1	0	2	0	0	0	0	0
Bacteria;Actinobacteria;Actinobacteria;Kineosporiales;Kineosporiaceae;Kineosporia	30	0	1	0	0	13	79	0	75	5	2	37	3	2
Bacteria;Actinobacteria;Actinobacteria;Kineosporiales;Kineosporiaceae;Quadrisphaera	0	0	0	0	0	0	2	0	0	0	0	0	0	0
Bacteria;Actinobacteria;Actinobacteria;Kineosporiales;Kineosporiaceae;genus_NA	3	0	2	1	0	1	4	0	2	1	1	1	2	2
Bacteria;Actinobacteria;Actinobacteria;Micrococcales;Beutenbergiaceae;Salana	0	0	0	0	0	0	0	0	1	0	0	0	0	0
Bacteria;Actinobacteria;Actinobacteria;Micrococcales;Dermatophilaceae;genus_NA	0	0	0	0	2	0	0	0	0	0	0	0	0	0
Bacteria;Actinobacteria;Actinobacteria;Micrococcales;Intrasporangiaceae;Knoellia	0	0	3	0	0	1	0	1	0	0	0	1	0	0
Bacteria;Actinobacteria;Actinobacteria;Micrococcales;Intrasporangiaceae;Tetrasphaera	0	0	0	0	0	0	1	0	0	0	0	0	0	0
Bacteria;Actinobacteria;Actinobacteria;Micrococcales;Microbacteriaceae;Frigoribacterium	0	0	0	0	0	0	0	0	2	0	2	8	0	0
Bacteria;Actinobacteria;Actinobacteria;Micrococcales;Microbacteriaceae;Herbiconiux	0	0	0	0	0	0	0	0	1	0	0	0	0	0
Bacteria;Actinobacteria;Actinobacteria;Micrococcales;Microbacteriaceae;Lysinimonas	4	2	0	0	0	1	2	0	15	0	2	19	0	3
Bacteria;Actinobacteria;Actinobacteria;Micrococcales;Microbacteriaceae;Microbacterium	5	8	7	5	7	3	4	5	14	6	1	17	4	3
Bacteria;Actinobacteria;Actinobacteria;Micrococcales;Microbacteriaceae;Schumannella	0	0	0	0	0	0	3	0	0	0	0	0	0	0
Bacteria;Actinobacteria;Actinobacteria;Micrococcales;Microbacteriaceae;genus_NA	2	4	2	1	2	1	6	2	0	0	0	1	0	0
Bacteria;Actinobacteria;Actinobacteria;Micrococcales;Micrococcaceae;Arthrobacter	0	0	0	0	0	0	0	0	0	0	0	1	0	0
Bacteria;Actinobacteria;Actinobacteria;Micromonosporales;Micromonosporaceae;Luedemannella	2	0	0	0	0	4	13	0	7	0	0	8	0	0
Bacteria;Actinobacteria;Actinobacteria;Micromonosporales;Micromonosporaceae;Micromonospora	0	0	0	0	0	0	1	0	0	0	0	0	0	0
Bacteria;Actinobacteria;Actinobacteria;Propionibacteriales;Nocardioidaceae;Aeromicrobium	0	0	0	0	0	0	1	0	0	0	0	0	0	0
Bacteria;Actinobacteria;Actinobacteria;Propionibacteriales;Nocardioidaceae;Marmoricola	4	1	3	0	6	0	9	0	28	3	0	21	0	0
Bacteria;Actinobacteria;Actinobacteria;Propionibacteriales;Nocardioidaceae;Nocardioides	499	319	633	408	526	182	673	164	1273	444	488	707	477	631
Bacteria;Actinobacteria;Actinobacteria;Propionibacteriales;Propionibacteriaceae;Propionibacterium	1	0	0	0	0	0	0	0	0	0	0	0	0	0
Bacteria;Actinobacteria;Actinobacteria;Propionibacteriales;Propionibacteriaceae;Propioniciclava	0	0	0	0	0	0	44	0	0	0	0	0	0	0
Bacteria;Actinobacteria;Actinobacteria;Propionibacteriales;Propionibacteriaceae;genus_NA	0	0	0	0	0	0	1	0	0	0	0	1	0	0
Bacteria;Actinobacteria;Actinobacteria;Pseudonocardiales;Pseudonocardiaceae;Pseudonocardia	4	0	0	0	1	1	2	0	18	0	0	10	0	1
Bacteria;Actinobacteria;Actinobacteria;Streptosporangiales;Thermomonosporaceae;Actinomadura	10	0	1	0	0	0	9	0	3	0	0	5	0	0
Bacteria;Actinobacteria;Coriobacteriia;Coriobacteriales;Coriobacteriaceae;Collinsella	0	0	0	0	1	0	0	0	0	0	0	0	0	0
Bacteria;Actinobacteria;Thermoleophilia;Gaiellales;Gaiellaceae;Gaiella	8	2	3	4	10	1	9	0	17	0	1	27	0	0
Bacteria;Actinobacteria;Thermoleophilia;Gaiellales;family_NA;genus_NA	23	15	33	10	35	9	36	6	103	17	13	80	15	20
Bacteria;Actinobacteria;Thermoleophilia;Solirubrobacterales;Patulibacteraceae;Patulibacter	2	0	0	0	0	1	5	0	14	0	0	11	0	0
Bacteria;Actinobacteria;Thermoleophilia;Solirubrobacterales;Solirubrobacteraceae;Solirubrobacter	3	1	0	0	2	1	1	2	10	0	0	11	0	0
Bacteria;Actinobacteria;Thermoleophilia;Solirubrobacterales;family_NA;genus_NA	41	12	16	7	10	14	63	6	157	1	6	146	6	3
Bacteria;Actinobacteria;class_NA;order_NA;family_NA;genus_NA	2	0	0	2	0	0	1	0	8	0	0	11	0	0
Bacteria;Armatimonadetes;Armatimonadia;Armatimonadales;Armatimonadaceae;Armatimonas	0	4	0	0	2	3	0	0	3	0	0	0	1	0
Bacteria;Armatimonadetes;Armatimonadia;Armatimonadales;family_NA;genus_NA	14	73	113	76	216	8	15	56	2	11	14	0	8	6
Bacteria;Armatimonadetes;Chthonomonadetes;Chthonomonadales;Chthonomonadaceae;Chthonomonas	6	3	3	3	4	3	16	4	13	3	1	12	3	1
Bacteria;Armatimonadetes;class_NA;order_NA;family_NA;genus_NA	145	193	225	160	440	36	272	218	388	418	341	296	498	501
Bacteria;Bacteroidetes;Bacteroidia;Bacteroidales;Bacteroidaceae;Bacteroides	0	4	1	0	2	1	0	3	30	24	9	7	8	8
Bacteria;Bacteroidetes;Bacteroidia;Bacteroidales;Marinilabiaceae;genus_NA	0	0	0	0	0	0	4	0	0	0	0	0	0	0
Bacteria;Bacteroidetes;Bacteroidia;Bacteroidales;Porphyromonadaceae;Barnesiella	0	0	0	0	0	0	0	0	1	0	0	0	0	0
Bacteria;Bacteroidetes;Bacteroidia;Bacteroidales;Porphyromonadaceae;Macellibacteroides	0	0	0	0	0	1	0	0	0	0	0	0	0	0
Bacteria;Bacteroidetes;Bacteroidia;Bacteroidales;Porphyromonadaceae;Paludibacter	0	0	1	0	0	1	5	0	0	0	1	0	0	0
Bacteria;Bacteroidetes;Bacteroidia;Bacteroidales;Porphyromonadaceae;Parabacteroides	0	0	0	0	0	0	0	0	0	0	0	0	0	1
Bacteria;Bacteroidetes;Bacteroidia;Bacteroidales;Porphyromonadaceae;Petrimonas	0	0	0	0	0	0	7	0	0	0	0	0	0	0
Bacteria;Bacteroidetes;Bacteroidia;Bacteroidales;Porphyromonadaceae;Proteiniphilum	0	0	0	0	0	0	23	0	0	0	0	0	0	0
Bacteria;Bacteroidetes;Bacteroidia;Bacteroidales;Porphyromonadaceae;genus_NA	13	0	0	0	0	10	8	0	38	2	3	70	0	0
Bacteria;Bacteroidetes;Bacteroidia;Bacteroidales;Prevotellaceae;Alloprevotella	0	0	0	0	2	0	0	0	7	3	1	4	1	7
Bacteria;Bacteroidetes;Bacteroidia;Bacteroidales;Prevotellaceae;Prevotella	2	4	2	1	2	0	0	0	4	15	1	5	14	25
Bacteria;Bacteroidetes;Bacteroidia;Bacteroidales;Prevotellaceae;genus_NA	0	0	0	0	0	0	0	0	6	2	0	2	1	6
Bacteria;Bacteroidetes;Bacteroidia;Bacteroidales;Rikenellaceae;Alistipes	0	0	0	0	2	0	0	0	6	1	1	2	2	0
Bacteria;Bacteroidetes;Bacteroidia;Bacteroidales;Rikenellaceae;genus_NA	3	89	101	102	123	3	387	49	8	171	161	4	9	12
Bacteria;Bacteroidetes;Bacteroidia;Bacteroidales;empty_family;Phocaeicola	0	0	0	0	0	0	0	0	0	0	0	2	0	0
Bacteria;Bacteroidetes;Bacteroidia;Bacteroidales;family_NA;genus_NA	0	0	0	4	5	0	12	0	3	4	1	1	2	0
Bacteria;Bacteroidetes;Cytophagia;Cytophagales;Cyclobacteriaceae;genus_NA	0	1	0	0	0	0	0	0	0	0	0	0	0	0
Bacteria;Bacteroidetes;Cytophagia;Cytophagales;Cytophagaceae;Adhaeribacter	0	0	0	0	0	2	4	0	0	0	0	0	0	0
Bacteria;Bacteroidetes;Cytophagia;Cytophagales;Cytophagaceae;Arcicella	9	2	3	0	0	1	1	0	7	3	2	5	2	1
Bacteria;Bacteroidetes;Cytophagia;Cytophagales;Cytophagaceae;Cytophaga	4	3	0	0	4	3	15	1	27	1	0	33	0	0
Bacteria;Bacteroidetes;Cytophagia;Cytophagales;Cytophagaceae;Emticicia	61	48	125	170	86	47	34	18	124	164	306	60	164	149
Bacteria;Bacteroidetes;Cytophagia;Cytophagales;Cytophagaceae;Flectobacillus	35	3	4	1	9	50	582	9	74	5	17	21	2	2
Bacteria;Bacteroidetes;Cytophagia;Cytophagales;Cytophagaceae;Larkinella	0	0	0	0	0	0	0	0	1	0	0	0	0	0
Bacteria;Bacteroidetes;Cytophagia;Cytophagales;Cytophagaceae;Leadbetterella	7	1	1	0	3	2	0	0	23	15	10	62	27	29
Bacteria;Bacteroidetes;Cytophagia;Cytophagales;Cytophagaceae;Ohtaekwangia	4	0	0	0	1	5	6	0	4	0	0	6	0	0
Bacteria;Bacteroidetes;Cytophagia;Cytophagales;Cytophagaceae;Pseudarcicella	0	1	0	0	0	0	1	0	1	0	0	0	0	0
Bacteria;Bacteroidetes;Cytophagia;Cytophagales;Cytophagaceae;Rudanella	1	0	0	0	0	5	8	0	7	0	0	1	0	0
Bacteria;Bacteroidetes;Cytophagia;Cytophagales;Cytophagaceae;Runella	16	3	0	0	2	16	10	0	30	2	1	27	0	0
Bacteria;Bacteroidetes;Cytophagia;Cytophagales;Cytophagaceae;genus_NA	436	1564	3372	2854	3998	479	522	1157	756	4876	5180	1089	8256	7919
Bacteria;Bacteroidetes;Cytophagia;Cytophagales;Flammeovirgaceae;Reichenbachiella	14	1	0	0	7	5	6	1	23	9	2	71	9	5
Bacteria;Bacteroidetes;Cytophagia;Cytophagales;Flammeovirgaceae;genus_NA	6	0	0	0	0	8	15	0	22	0	0	12	0	0
Bacteria;Bacteroidetes;Cytophagia;Order_II;Rhodothermaceae;genus_NA	10	100	60	45	151	12	24	60	68	337	161	47	127	133
Bacteria;Bacteroidetes;Flavobacteriia;Flavobacteriales;Cryomorphaceae;Crocinitomix	7	1	0	0	3	6	10	2	9	0	1	13	0	1
Bacteria;Bacteroidetes;Flavobacteriia;Flavobacteriales;Cryomorphaceae;Fluviicola	3	1	0	0	3	8	5	0	7	0	1	18	11	10
Bacteria;Bacteroidetes;Flavobacteriia;Flavobacteriales;Cryomorphaceae;Owenweeksia	0	0	0	1	0	1	1	0	0	0	0	0	0	0
Bacteria;Bacteroidetes;Flavobacteriia;Flavobacteriales;Cryomorphaceae;genus_NA	0	2	0	0	0	0	0	0	3	0	0	1	0	0
Bacteria;Bacteroidetes;Flavobacteriia;Flavobacteriales;Flavobacteriaceae;Bergeyella	0	0	0	2	0	1	0	0	0	0	0	0	0	0
Bacteria;Bacteroidetes;Flavobacteriia;Flavobacteriales;Flavobacteriaceae;Chryseobacterium	3	7	3	2	2	0	15	7	1	0	0	6	1	0
Bacteria;Bacteroidetes;Flavobacteriia;Flavobacteriales;Flavobacteriaceae;Cloacibacterium	1	0	0	0	0	0	0	0	0	0	0	0	0	0
Bacteria;Bacteroidetes;Flavobacteriia;Flavobacteriales;Flavobacteriaceae;Flavobacterium	266	290	348	226	625	193	688	203	450	542	363	395	299	297
Bacteria;Bacteroidetes;Flavobacteriia;Flavobacteriales;Flavobacteriaceae;Sufflavibacter	0	1	0	0	0	0	0	0	0	0	0	0	0	0
Bacteria;Bacteroidetes;Flavobacteriia;Flavobacteriales;Flavobacteriaceae;Wautersiella	0	1	0	0	2	0	0	0	0	0	0	0	0	0
Bacteria;Bacteroidetes;Flavobacteriia;Flavobacteriales;Flavobacteriaceae;genus_NA	0	0	0	0	0	0	0	0	0	4	0	0	0	0
Bacteria;Bacteroidetes;Flavobacteriia;Flavobacteriales;Schleiferiaceae;Schleiferia	0	0	0	0	0	0	0	0	0	0	0	1	0	2
Bacteria;Bacteroidetes;Flavobacteriia;Flavobacteriales;family_NA;genus_NA	156	42	36	26	80	91	308	27	651	49	54	1143	529	519
Bacteria;Bacteroidetes;Sphingobacteriia;Sphingobacteriales;Chitinophagaceae;Chitinophaga	0	0	0	1	0	0	0	0	0	0	0	0	0	0
Bacteria;Bacteroidetes;Sphingobacteriia;Sphingobacteriales;Chitinophagaceae;Ferruginibacter	350	1105	2109	1851	2767	307	512	1009	463	3271	4080	522	4164	4196
Bacteria;Bacteroidetes;Sphingobacteriia;Sphingobacteriales;Chitinophagaceae;Filimonas	1	22	9	7	44	6	7	5	14	74	38	14	56	61
Bacteria;Bacteroidetes;Sphingobacteriia;Sphingobacteriales;Chitinophagaceae;Flavihumibacter	117	65	73	75	174	47	57	39	139	250	208	130	879	803
Bacteria;Bacteroidetes;Sphingobacteriia;Sphingobacteriales;Chitinophagaceae;Flavisolibacter	0	2	3	0	7	0	0	0	0	3	4	0	1	2
Bacteria;Bacteroidetes;Sphingobacteriia;Sphingobacteriales;Chitinophagaceae;Hydrotalea	0	0	0	0	0	0	0	0	7	2	0	0	2	0
Bacteria;Bacteroidetes;Sphingobacteriia;Sphingobacteriales;Chitinophagaceae;Lacibacter	0	0	0	9	5	0	0	1	2	6	7	11	43	38
Bacteria;Bacteroidetes;Sphingobacteriia;Sphingobacteriales;Chitinophagaceae;Niabella	0	0	0	0	0	0	0	0	0	1	0	0	1	1
Bacteria;Bacteroidetes;Sphingobacteriia;Sphingobacteriales;Chitinophagaceae;Parasegetibacter	0	0	2	2	0	0	0	2	0	0	0	0	0	0
Bacteria;Bacteroidetes;Sphingobacteriia;Sphingobacteriales;Chitinophagaceae;Sediminibacterium	8	0	1	2	5	1	0	0	2	16	12	5	12	11
Bacteria;Bacteroidetes;Sphingobacteriia;Sphingobacteriales;Chitinophagaceae;Segetibacter	0	0	2	0	0	0	0	1	0	1	1	0	0	0
Bacteria;Bacteroidetes;Sphingobacteriia;Sphingobacteriales;Chitinophagaceae;Taibaiella	2	0	0	0	3	2	4	0	2	1	0	1	2	1
Bacteria;Bacteroidetes;Sphingobacteriia;Sphingobacteriales;Chitinophagaceae;Terrimonas	0	3	1	0	5	0	2	1	0	7	1	0	2	1
Bacteria;Bacteroidetes;Sphingobacteriia;Sphingobacteriales;Chitinophagaceae;genus_NA	745	5843	9871	9223	12862	896	1573	5018	1557	17717	15750	1177	6358	6198
Bacteria;Bacteroidetes;Sphingobacteriia;Sphingobacteriales;Saprospiraceae;Haliscomenobacter	35	0	4	0	11	53	6	9	17	40	28	9	65	59
Bacteria;Bacteroidetes;Sphingobacteriia;Sphingobacteriales;Saprospiraceae;Lewinella	2	0	1	0	0	1	6	0	23	0	0	379	4	6
Bacteria;Bacteroidetes;Sphingobacteriia;Sphingobacteriales;Saprospiraceae;Portibacter	0	0	0	0	0	0	3	0	2	0	0	8	1	0
Bacteria;Bacteroidetes;Sphingobacteriia;Sphingobacteriales;Saprospiraceae;genus_NA	524	2166	2001	1538	4538	432	830	2058	1557	4394	2378	1784	1413	1338
Bacteria;Bacteroidetes;Sphingobacteriia;Sphingobacteriales;Sphingobacteriaceae;Pedobacter	0	0	1	0	0	0	0	0	0	0	0	0	0	0
Bacteria;Bacteroidetes;Sphingobacteriia;Sphingobacteriales;Sphingobacteriaceae;Solitalea	0	0	0	0	0	1	1	0	2	0	0	2	0	2
Bacteria;Bacteroidetes;Sphingobacteriia;Sphingobacteriales;family_NA;genus_NA	473	1161	670	577	2103	532	779	1021	1093	2134	1550	2114	1740	1604
Bacteria;Bacteroidetes;class_NA;order_NA;family_NA;genus_NA	4	4	9	6	13	16	27	6	18	3	0	27	0	0
Bacteria;Bacteroidetes;empty_class;empty_order;empty_family;Prolixibacter	0	0	0	0	0	0	2	0	0	0	1	0	0	0
Bacteria;Caldiserica;Caldisericia;Caldisericales;family_NA;genus_NA	0	0	0	0	0	0	0	0	1	1	0	1	0	0
Bacteria;Chlamydiae;Chlamydiae;Chlamydiales;Chlamydiaceae;genus_NA	6	0	0	0	0	8	9	3	26	1	0	83	0	0
Bacteria;Chlamydiae;Chlamydiae;Chlamydiales;Criblamydiaceae;Criblamydia	0	0	0	0	0	2	1	0	4	0	1	7	0	0
Bacteria;Chlamydiae;Chlamydiae;Chlamydiales;Parachlamydiaceae;Candidatus_Metachlamydia	12	5	2	0	8	12	3	1	22	1	0	34	0	2
Bacteria;Chlamydiae;Chlamydiae;Chlamydiales;Parachlamydiaceae;Neochlamydia	38	18	4	4	21	36	39	2	78	14	11	94	3	6
Bacteria;Chlamydiae;Chlamydiae;Chlamydiales;Parachlamydiaceae;Parachlamydia	0	0	0	0	3	2	5	0	5	0	0	4	0	0
Bacteria;Chlamydiae;Chlamydiae;Chlamydiales;Parachlamydiaceae;genus_NA	51	18	9	16	33	76	90	10	233	31	18	639	7	9
Bacteria;Chlamydiae;Chlamydiae;Chlamydiales;Simkaniaceae;Candidatus_Rhabdochlamydia	0	0	0	0	0	0	0	0	0	0	0	1	0	0
Bacteria;Chlamydiae;Chlamydiae;Chlamydiales;Simkaniaceae;Simkania	0	0	0	0	0	0	0	0	0	0	0	3	0	0
Bacteria;Chlamydiae;Chlamydiae;Chlamydiales;Simkaniaceae;genus_NA	1	0	0	0	2	9	10	0	21	0	0	21	0	3
Bacteria;Chlamydiae;Chlamydiae;Chlamydiales;family_NA;genus_NA	0	0	0	0	1	3	3	0	11	0	0	17	0	0
Bacteria;Chlorobi;Chlorobia;Chlorobiales;family_NA;genus_NA	50	3	11	7	12	47	71	1	183	8	13	226	8	13
Bacteria;Chloroflexi;Anaerolineae;Anaerolineales;Anaerolineaceae;Ornatilinea	0	0	0	0	2	0	0	0	1	0	0	0	0	0
Bacteria;Chloroflexi;Anaerolineae;Anaerolineales;Anaerolineaceae;genus_NA	360	496	736	508	1301	202	630	442	999	579	412	1703	443	408
Bacteria;Chloroflexi;Caldilineae;Caldilineales;Caldilineaceae;Litorilinea	0	1	0	0	0	2	0	0	1	0	0	0	0	0
Bacteria;Chloroflexi;Caldilineae;Caldilineales;Caldilineaceae;genus_NA	496	91	72	38	119	410	742	43	1728	79	53	1988	43	43
Bacteria;Chloroflexi;Chloroflexi;order_NA;family_NA;genus_NA	319	1588	2462	1486	3437	318	491	1226	1073	2744	2391	991	1318	1343
Bacteria;Chloroflexi;Chloroflexia;Chloroflexales;Oscillochloridaceae;Oscillochloris	0	0	0	0	0	0	0	0	0	0	0	1	0	0
Bacteria;Chloroflexi;Chloroflexia;Chloroflexales;Roseiflexaceae;Roseiflexus	36	1	0	0	0	13	81	1	59	0	0	156	3	0
Bacteria;Chloroflexi;Chloroflexia;Herpetosiphonales;Herpetosiphonaceae;Herpetosiphon	12	0	0	0	0	8	6	0	12	0	1	8	0	0
Bacteria;Chloroflexi;Thermomicrobia;Sphaerobacterales;Sphaerobacteraceae;Sphaerobacter	0	7	2	1	2	2	5	10	9	1	0	11	2	1
Bacteria;Chloroflexi;Thermomicrobia;order_NA;family_NA;genus_NA	305	379	556	288	479	187	371	225	504	50	86	374	102	143
Bacteria;Cyanobacteria;class_NA;order_NA;family_NA;genus_NA	3	0	0	0	0	2	1	0	2	0	0	20	0	0
Bacteria;Cyanobacteria;empty_class;Oscillatoriales;empty_family;Leptolyngbya	0	0	0	0	0	0	0	0	0	0	0	1	0	0
Bacteria;Deferribacteres;Deferribacteres;Deferribacterales;Deferribacteraceae;Denitrovibrio	0	0	0	0	0	0	1	0	0	0	0	0	0	0
Bacteria;Deinococcus-Thermus;Deinococci;Deinococcales;Deinococcaceae;Deinococcus	3	0	0	0	0	0	3	0	0	0	0	0	0	0
Bacteria;Deinococcus-Thermus;Deinococci;Deinococcales;Deinococcaceae;genus_NA	0	0	0	0	0	0	0	0	1	0	0	2	1	0
Bacteria;Deinococcus-Thermus;Deinococci;Deinococcales;Trueperaceae;Truepera	86	1939	3844	3347	4470	114	140	1534	293	7469	6823	166	5178	4965
Bacteria;Deinococcus-Thermus;Deinococci;Thermales;Thermaceae;Meiothermus	22	113	170	116	365	21	33	86	66	216	161	38	129	114
Bacteria;Elusimicrobia;class_NA;order_NA;family_NA;genus_NA	539	161	62	30	330	318	829	105	1250	124	57	1177	63	53
Bacteria;Fibrobacteres;Fibrobacteria;Fibrobacterales;Fibrobacteraceae;Fibrobacter	0	0	0	0	0	0	0	0	1	0	0	0	0	0
Bacteria;Fibrobacteres;Fibrobacteria;Fibrobacterales;Fibrobacteraceae;genus_NA	6	0	0	3	2	5	7	1	10	0	2	7	2	0
Bacteria;Fibrobacteres;Fibrobacteria;order_NA;family_NA;genus_NA	0	0	0	0	0	0	0	0	2	0	0	13	0	0
Bacteria;Firmicutes;Bacilli;Bacillales;Bacillaceae;Bacillus	0	0	0	2	0	1	3	0	2	0	0	8	0	0
Bacteria;Firmicutes;Bacilli;Bacillales;Bacillaceae;Exiguobacterium	0	0	0	0	0	0	3	0	0	0	0	0	0	0
Bacteria;Firmicutes;Bacilli;Bacillales;Paenibacillaceae;Saccharibacillus	0	0	0	0	0	0	1	0	1	0	0	0	0	0
Bacteria;Firmicutes;Bacilli;Bacillales;Paenibacillaceae;genus_NA	0	0	0	0	0	0	7	0	0	0	0	0	0	0
Bacteria;Firmicutes;Bacilli;Bacillales;Staphylococcaceae;Staphylococcus	0	0	0	0	0	0	0	0	18	0	0	0	0	0
Bacteria;Firmicutes;Bacilli;Bacillales;family_NA;genus_NA	2	1	0	0	2	0	3	0	0	0	0	0	0	0
Bacteria;Firmicutes;Bacilli;Lactobacillales;Carnobacteriaceae;Trichococcus	0	0	0	0	2	0	1	0	1	0	0	0	0	0
Bacteria;Firmicutes;Bacilli;Lactobacillales;Enterococcaceae;Catellicoccus	0	0	0	0	0	0	0	2	0	0	0	0	0	0
Bacteria;Firmicutes;Bacilli;Lactobacillales;Enterococcaceae;Enterococcus	0	0	0	0	1	0	0	0	66	1	1	0	1	0
Bacteria;Firmicutes;Bacilli;Lactobacillales;Lactobacillaceae;Lactobacillus	0	1	1	0	1	1	2	1	3	0	0	0	4	0
Bacteria;Firmicutes;Bacilli;Lactobacillales;Streptococcaceae;Lactococcus	0	0	4	1	0	0	3	13	0	0	0	0	0	0
Bacteria;Firmicutes;Bacilli;Lactobacillales;Streptococcaceae;Streptococcus	0	0	0	0	1	0	0	2	3	0	0	1	0	4
Bacteria;Firmicutes;Bacilli;Lactobacillales;family_NA;genus_NA	0	0	0	0	0	0	0	0	1	0	0	0	0	0
Bacteria;Firmicutes;Clostridia;Clostridiales;Christensenellaceae;Christensenella	2	0	0	0	0	0	0	0	0	0	0	0	0	0
Bacteria;Firmicutes;Clostridia;Clostridiales;Christensenellaceae;genus_NA	6	0	0	1	0	8	17	3	2	0	0	2	2	0
Bacteria;Firmicutes;Clostridia;Clostridiales;Clostridiaceae;Fonticella	2	0	0	0	0	0	0	0	0	0	0	0	0	0
Bacteria;Firmicutes;Clostridia;Clostridiales;Clostridiaceae;Proteiniclasticum	0	0	0	0	0	0	1	0	0	0	0	0	0	0
Bacteria;Firmicutes;Clostridia;Clostridiales;Clostridiaceae_1;Clostridium_sensu_stricto_10	0	0	0	0	0	0	0	0	13	5	0	6	2	0
Bacteria;Firmicutes;Clostridia;Clostridiales;Defluviitaleaceae;genus_NA	0	0	0	0	0	0	0	0	1	0	0	0	0	0
Bacteria;Firmicutes;Clostridia;Clostridiales;Eubacteriaceae;Anaerovorax	0	0	0	0	0	0	4	0	4	1	1	1	0	1
Bacteria;Firmicutes;Clostridia;Clostridiales;Eubacteriaceae;genus_NA	0	0	0	0	0	0	1	0	0	0	0	0	0	0
Bacteria;Firmicutes;Clostridia;Clostridiales;Lachnospiraceae;Anaerosporobacter	0	0	0	0	0	0	0	0	0	1	0	0	1	0
Bacteria;Firmicutes;Clostridia;Clostridiales;Lachnospiraceae;Anaerostipes	0	0	0	0	0	0	0	0	8	1	0	0	0	0
Bacteria;Firmicutes;Clostridia;Clostridiales;Lachnospiraceae;Blautia	0	0	0	0	2	1	0	1	11	2	6	1	4	0
Bacteria;Firmicutes;Clostridia;Clostridiales;Lachnospiraceae;Butyrivibrio	0	0	0	0	0	0	0	0	0	0	1	0	0	0
Bacteria;Firmicutes;Clostridia;Clostridiales;Lachnospiraceae;Coprococcus	2	0	0	0	0	9	0	0	1	2	0	0	0	1
Bacteria;Firmicutes;Clostridia;Clostridiales;Lachnospiraceae;Dorea	0	0	0	0	1	0	0	0	1	0	0	0	0	0
Bacteria;Firmicutes;Clostridia;Clostridiales;Lachnospiraceae;Incertae_Sedis	0	0	0	0	0	0	0	0	1	0	0	0	0	0
Bacteria;Firmicutes;Clostridia;Clostridiales;Lachnospiraceae;Pseudobutyrivibrio	0	0	0	0	0	0	0	3	4	1	0	0	0	0
Bacteria;Firmicutes;Clostridia;Clostridiales;Lachnospiraceae;Roseburia	0	0	0	0	0	1	0	0	1	0	0	0	0	1
Bacteria;Firmicutes;Clostridia;Clostridiales;Lachnospiraceae;genus_NA	0	0	0	0	0	2	1	0	35	9	1	1	6	3
Bacteria;Firmicutes;Clostridia;Clostridiales;Peptococcaceae;genus_NA	0	0	0	0	0	0	1	0	1	0	0	0	1	0
Bacteria;Firmicutes;Clostridia;Clostridiales;Peptostreptococcaceae;Sedimentibacter	0	0	0	0	0	0	15	0	0	0	0	0	0	0
Bacteria;Firmicutes;Clostridia;Clostridiales;Peptostreptococcaceae;genus_NA	4	2	0	0	0	7	2	3	0	0	0	0	0	0
Bacteria;Firmicutes;Clostridia;Clostridiales;Ruminococcaceae;Anaerotruncus	0	0	0	0	0	0	0	0	0	0	0	1	0	0
Bacteria;Firmicutes;Clostridia;Clostridiales;Ruminococcaceae;Faecalibacterium	0	1	1	2	0	0	0	0	2	0	0	3	3	2
Bacteria;Firmicutes;Clostridia;Clostridiales;Ruminococcaceae;Fastidiosipila	0	0	0	0	0	0	9	0	0	0	0	0	0	0
Bacteria;Firmicutes;Clostridia;Clostridiales;Ruminococcaceae;Flavonifractor	0	0	0	0	0	0	0	1	1	0	0	0	0	0
Bacteria;Firmicutes;Clostridia;Clostridiales;Ruminococcaceae;Incertae_Sedis	0	0	0	0	0	0	0	0	0	0	0	0	1	0
Bacteria;Firmicutes;Clostridia;Clostridiales;Ruminococcaceae;Ruminococcus	0	1	0	0	0	0	0	0	0	0	2	0	0	0
Bacteria;Firmicutes;Clostridia;Clostridiales;Ruminococcaceae;Subdoligranulum	0	0	0	1	0	0	0	0	4	1	0	0	1	0
Bacteria;Firmicutes;Clostridia;Clostridiales;Ruminococcaceae;genus_NA	2	1	1	0	1	5	12	0	25	18	5	22	8	4
Bacteria;Firmicutes;Clostridia;Clostridiales;Syntrophomonadaceae;Anaerobranca	0	0	0	0	0	0	1	0	0	0	0	0	0	0
Bacteria;Firmicutes;Clostridia;Clostridiales;Syntrophomonadaceae;Syntrophomonas	0	0	0	0	0	0	4	0	0	0	0	0	0	0
Bacteria;Firmicutes;Clostridia;Clostridiales;family_NA;genus_NA	5	1	0	0	2	4	21	0	0	0	0	0	0	0
Bacteria;Firmicutes;Erysipelotrichia;Erysipelotrichales;Erysipelotrichaceae;Catenibacterium	0	0	0	0	0	0	0	0	1	0	0	0	0	0
Bacteria;Firmicutes;Erysipelotrichia;Erysipelotrichales;Erysipelotrichaceae;Erysipelothrix	0	0	0	0	0	0	1	0	0	0	0	0	0	0
Bacteria;Firmicutes;Erysipelotrichia;Erysipelotrichales;Erysipelotrichaceae;Turicibacter	0	0	0	0	0	0	0	0	0	0	0	1	0	2
Bacteria;Firmicutes;Erysipelotrichia;Erysipelotrichales;Erysipelotrichaceae;genus_NA	0	1	0	0	2	0	3	0	3	2	1	1	0	0
Bacteria;Firmicutes;Negativicutes;Selenomonadales;Acidaminococcaceae;Phascolarctobacterium	0	0	0	0	0	0	0	0	0	1	0	0	0	0
Bacteria;Firmicutes;Negativicutes;Selenomonadales;Acidaminococcaceae;genus_NA	0	0	0	0	0	0	1	0	0	0	0	0	0	0
Bacteria;Firmicutes;Negativicutes;Selenomonadales;Veillonellaceae;Dialister	0	0	0	0	1	0	0	0	0	0	0	0	0	1
Bacteria;Firmicutes;Negativicutes;Selenomonadales;Veillonellaceae;Megamonas	0	0	0	0	0	0	0	2	0	0	0	0	0	1
Bacteria;Firmicutes;Negativicutes;Selenomonadales;Veillonellaceae;Megasphaera	0	0	0	0	0	0	0	0	0	0	0	0	0	3
Bacteria;Firmicutes;Negativicutes;Selenomonadales;Veillonellaceae;Veillonella	0	0	0	0	0	0	0	0	0	1	0	0	0	0
Bacteria;Firmicutes;Negativicutes;Selenomonadales;family_NA;genus_NA	0	0	0	0	0	0	8	0	0	0	0	0	0	0
Bacteria;Firmicutes;class_NA;order_NA;family_NA;genus_NA	0	0	0	0	0	0	2	0	1	0	0	0	0	0
Bacteria;Fusobacteria;Fusobacteriia;Fusobacteriales;Fusobacteriaceae;Cetobacterium	82	78	34	42	164	58	96	68	157	198	111	454	334	337
Bacteria;Fusobacteria;Fusobacteriia;Fusobacteriales;Fusobacteriaceae;Fusobacterium	0	0	0	0	0	0	0	0	2	2	0	1	2	3
Bacteria;Fusobacteria;Fusobacteriia;Fusobacteriales;Leptotrichiaceae;Leptotrichia	1	0	0	0	0	0	1	0	0	0	0	0	0	0
Bacteria;Fusobacteria;Fusobacteriia;Fusobacteriales;Leptotrichiaceae;genus_NA	0	0	0	0	2	1	0	0	0	0	0	1	0	0
Bacteria;Fusobacteria;Fusobacteriia;Fusobacteriales;family_NA;genus_NA	0	0	0	0	0	0	0	0	1	1	0	0	0	2
Bacteria;Gemmatimonadetes;Gemmatimonadetes;Gemmatimonadales;Gemmatimonadaceae;Gemmatimonas	4	0	2	0	2	2	10	2	17	3	0	89	2	5
Bacteria;Gemmatimonadetes;Gemmatimonadetes;Gemmatimonadales;Gemmatimonadaceae;genus_NA	164	319	360	178	814	48	377	359	440	313	207	546	197	201
Bacteria;Gemmatimonadetes;Gemmatimonadetes;order_NA;family_NA;genus_NA	1	0	0	0	0	0	4	0	11	0	0	41	0	0
Bacteria;Ignavibacteria;Ignavibacteria;Ignavibacteriales;family_NA;genus_NA	0	3	2	0	0	0	0	0	0	0	0	0	0	0
Bacteria;Lentisphaerae;Lentisphaeria;Lentisphaerales;Lentisphaeraceae;Lentisphaera	6	0	0	0	0	1	12	0	2	0	0	2	0	0
Bacteria;Lentisphaerae;Lentisphaeria;Victivallales;Victivallaceae;Victivallis	0	0	0	0	0	0	14	0	0	0	0	0	0	0
Bacteria;Lentisphaerae;Lentisphaeria;order_NA;family_NA;genus_NA	0	0	0	0	0	0	0	0	1	0	0	0	0	0
Bacteria;Lentisphaerae;class_NA;order_NA;family_NA;genus_NA	13	2	0	0	0	15	18	0	254	0	0	79	0	0
Bacteria;Nitrospirae;Nitrospira;Nitrospirales;Nitrospiraceae;Nitrospira	0	0	2	3	1	1	0	0	0	0	0	0	0	0
Bacteria;Nitrospirae;Nitrospira;Nitrospirales;family_NA;genus_NA	247	72	37	8	85	127	335	15	541	15	20	499	12	23
Bacteria;Nitrospirae;Nitrospira;order_NA;family_NA;genus_NA	367	581	1946	1475	2160	168	548	514	493	844	908	376	1276	1192
Bacteria;Planctomycetes;Phycisphaerae;Phycisphaerales;Phycisphaeraceae;Phycisphaera	8	4	0	0	1	4	17	0	57	0	0	94	0	0
Bacteria;Planctomycetes;Phycisphaerae;Phycisphaerales;Phycisphaeraceae;genus_NA	18	6	6	5	14	15	69	6	108	3	2	322	4	3
Bacteria;Planctomycetes;Phycisphaerae;order_NA;family_NA;genus_NA	69	67	63	40	144	78	141	42	199	28	22	485	27	24
Bacteria;Planctomycetes;Planctomycetacia;Planctomycetales;Planctomycetaceae;Blastopirellula	73	268	467	312	719	46	109	221	181	616	501	129	595	544
Bacteria;Planctomycetes;Planctomycetacia;Planctomycetales;Planctomycetaceae;Bythopirellula	13	42	58	16	107	11	16	19	26	15	12	10	19	12
Bacteria;Planctomycetes;Planctomycetacia;Planctomycetales;Planctomycetaceae;Gemmata	263	1137	1634	962	2138	213	484	672	403	252	305	408	234	353
Bacteria;Planctomycetes;Planctomycetacia;Planctomycetales;Planctomycetaceae;Isosphaera	684	24	2	4	23	261	845	14	1014	3	2	359	0	2
Bacteria;Planctomycetes;Planctomycetacia;Planctomycetales;Planctomycetaceae;Pirellula	41	24	19	8	42	31	94	14	113	28	12	173	23	13
Bacteria;Planctomycetes;Planctomycetacia;Planctomycetales;Planctomycetaceae;Planctomyces	1059	3119	1545	1095	5598	1397	1477	2079	2695	3015	1625	1615	2089	1962
Bacteria;Planctomycetes;Planctomycetacia;Planctomycetales;Planctomycetaceae;Rhodopirellula	149	494	80	82	773	92	263	267	161	119	34	63	13	26
Bacteria;Planctomycetes;Planctomycetacia;Planctomycetales;Planctomycetaceae;Schlesneria	16	4	13	0	9	20	9	0	22	1	1	133	0	0
Bacteria;Planctomycetes;Planctomycetacia;Planctomycetales;Planctomycetaceae;Singulisphaera	4	0	0	1	1	1	6	0	4	0	0	1	0	0
Bacteria;Planctomycetes;Planctomycetacia;Planctomycetales;Planctomycetaceae;Zavarzinella	0	0	0	0	0	0	1	0	2	0	0	5	0	0
Bacteria;Planctomycetes;Planctomycetacia;Planctomycetales;Planctomycetaceae;genus_NA	622	323	275	121	434	532	973	130	1497	95	90	1098	106	105
Bacteria;Planctomycetes;class_NA;order_NA;family_NA;genus_NA	2923	678	570	325	1169	2203	4339	413	7229	280	257	4999	208	244
Bacteria;Proteobacteria;Alphaproteobacteria;Caulobacterales;Caulobacteraceae;Asticcacaulis	0	0	0	0	0	0	0	0	1	0	0	0	0	0
Bacteria;Proteobacteria;Alphaproteobacteria;Caulobacterales;Caulobacteraceae;Brevundimonas	1	0	0	0	0	1	3	1	12	0	1	0	0	0
Bacteria;Proteobacteria;Alphaproteobacteria;Caulobacterales;Caulobacteraceae;Caulobacter	3	0	0	0	0	0	0	0	5	0	0	16	1	3
Bacteria;Proteobacteria;Alphaproteobacteria;Caulobacterales;Caulobacteraceae;Phenylobacterium	0	0	0	0	0	1	0	1	6	1	0	30	0	0
Bacteria;Proteobacteria;Alphaproteobacteria;Caulobacterales;Caulobacteraceae;genus_NA	11	1	0	0	0	15	18	0	34	0	1	81	0	1
Bacteria;Proteobacteria;Alphaproteobacteria;Caulobacterales;Hyphomonadaceae;Hirschia	54	46	25	16	47	49	74	26	105	13	10	123	9	13
Bacteria;Proteobacteria;Alphaproteobacteria;Caulobacterales;Hyphomonadaceae;Robiginitomaculum	0	0	0	0	1	0	0	0	0	0	0	0	0	0
Bacteria;Proteobacteria;Alphaproteobacteria;Caulobacterales;Hyphomonadaceae;Woodsholea	81	91	106	65	116	54	231	83	490	103	130	690	147	162
Bacteria;Proteobacteria;Alphaproteobacteria;Caulobacterales;Hyphomonadaceae;genus_NA	17	0	0	1	7	4	8	0	15	4	0	20	1	0
Bacteria;Proteobacteria;Alphaproteobacteria;Rhizobiales;Aurantimonadaceae;genus_NA	0	0	0	0	0	0	1	0	0	0	0	0	0	0
Bacteria;Proteobacteria;Alphaproteobacteria;Rhizobiales;Bartonellaceae;Bartonella	0	0	0	0	5	0	0	0	0	0	0	0	0	0
Bacteria;Proteobacteria;Alphaproteobacteria;Rhizobiales;Beijerinckiaceae;genus_NA	0	2	0	0	3	0	0	1	9	0	0	4	0	0
Bacteria;Proteobacteria;Alphaproteobacteria;Rhizobiales;Bradyrhizobiaceae;Bosea	0	0	0	0	0	1	4	0	1	0	0	0	2	1
Bacteria;Proteobacteria;Alphaproteobacteria;Rhizobiales;Bradyrhizobiaceae;Bradyrhizobium	13	9	1	0	15	6	25	6	54	1	1	57	2	2
Bacteria;Proteobacteria;Alphaproteobacteria;Rhizobiales;Bradyrhizobiaceae;Nitrobacter	0	0	0	0	0	0	1	0	0	0	0	0	0	0
Bacteria;Proteobacteria;Alphaproteobacteria;Rhizobiales;Bradyrhizobiaceae;Rhodoblastus	0	0	0	0	0	0	3	0	21	0	0	25	0	0
Bacteria;Proteobacteria;Alphaproteobacteria;Rhizobiales;Brucellaceae;Ochrobactrum	0	0	0	0	0	0	0	1	0	0	0	2	0	0
Bacteria;Proteobacteria;Alphaproteobacteria;Rhizobiales;Hyphomicrobiaceae;Devosia	13	5	7	1	3	14	27	3	52	0	2	75	0	1
Bacteria;Proteobacteria;Alphaproteobacteria;Rhizobiales;Hyphomicrobiaceae;Filomicrobium	0	0	0	0	0	0	0	0	1	0	0	0	0	0
Bacteria;Proteobacteria;Alphaproteobacteria;Rhizobiales;Hyphomicrobiaceae;Hyphomicrobium	234	373	940	547	917	106	445	404	924	568	730	547	973	1018
Bacteria;Proteobacteria;Alphaproteobacteria;Rhizobiales;Hyphomicrobiaceae;Pedomicrobium	157	136	241	172	290	65	254	108	471	150	214	313	253	218
Bacteria;Proteobacteria;Alphaproteobacteria;Rhizobiales;Hyphomicrobiaceae;Pelagibacterium	0	1	0	0	2	0	0	0	0	0	0	0	0	0
Bacteria;Proteobacteria;Alphaproteobacteria;Rhizobiales;Hyphomicrobiaceae;Rhodoplanes	31	8	3	1	7	13	90	4	170	3	2	100	0	3
Bacteria;Proteobacteria;Alphaproteobacteria;Rhizobiales;Hyphomicrobiaceae;genus_NA	18	15	10	7	9	30	52	9	97	6	6	92	1	1
Bacteria;Proteobacteria;Alphaproteobacteria;Rhizobiales;Methylobacteriaceae;Meganema	4	4	4	0	2	4	4	6	25	3	2	25	1	1
Bacteria;Proteobacteria;Alphaproteobacteria;Rhizobiales;Methylobacteriaceae;genus_NA	32	20	45	16	46	9	71	12	190	36	39	117	63	80
Bacteria;Proteobacteria;Alphaproteobacteria;Rhizobiales;Methylocystaceae;Methylocystis	0	1	0	0	0	0	0	0	1	0	1	0	0	0
Bacteria;Proteobacteria;Alphaproteobacteria;Rhizobiales;Methylocystaceae;Pleomorphomonas	12	4	2	1	4	8	24	1	0	0	0	1	0	0
Bacteria;Proteobacteria;Alphaproteobacteria;Rhizobiales;Methylocystaceae;genus_NA	1	3	0	0	0	0	0	0	0	0	0	0	0	0
Bacteria;Proteobacteria;Alphaproteobacteria;Rhizobiales;Phyllobacteriaceae;Aquamicrobium	0	0	1	0	2	4	0	0	1	0	1	11	0	0
Bacteria;Proteobacteria;Alphaproteobacteria;Rhizobiales;Phyllobacteriaceae;Mesorhizobium	142	7	2	2	3	70	237	12	612	0	1	357	4	5
Bacteria;Proteobacteria;Alphaproteobacteria;Rhizobiales;Phyllobacteriaceae;Nitratireductor	0	0	0	0	0	0	0	0	0	0	0	1	0	0
Bacteria;Proteobacteria;Alphaproteobacteria;Rhizobiales;Phyllobacteriaceae;Phyllobacterium	0	0	0	0	0	0	0	0	1	4	1	0	2	0
Bacteria;Proteobacteria;Alphaproteobacteria;Rhizobiales;Phyllobacteriaceae;genus_NA	22	21	32	22	33	16	26	20	22	16	28	25	26	19
Bacteria;Proteobacteria;Alphaproteobacteria;Rhizobiales;Rhizobiaceae;Rhizobium	6	5	0	1	5	6	7	4	7	3	4	13	3	4
Bacteria;Proteobacteria;Alphaproteobacteria;Rhizobiales;Rhizobiaceae;Shinella	0	0	0	0	0	6	1	1	0	0	0	0	0	0
Bacteria;Proteobacteria;Alphaproteobacteria;Rhizobiales;Rhodobiaceae;Rhodobium	68	74	87	50	154	32	107	21	264	26	24	158	41	43
Bacteria;Proteobacteria;Alphaproteobacteria;Rhizobiales;Xanthobacteraceae;Labrys	0	0	0	0	0	1	1	0	2	0	0	8	0	0
Bacteria;Proteobacteria;Alphaproteobacteria;Rhizobiales;Xanthobacteraceae;Pseudolabrys	34	1	3	0	0	8	24	0	79	0	0	52	0	0
Bacteria;Proteobacteria;Alphaproteobacteria;Rhizobiales;Xanthobacteraceae;Starkeya	0	0	2	0	0	0	0	0	0	0	0	0	0	0
Bacteria;Proteobacteria;Alphaproteobacteria;Rhizobiales;Xanthobacteraceae;Xanthobacter	0	0	0	0	0	0	0	0	0	0	1	0	0	0
Bacteria;Proteobacteria;Alphaproteobacteria;Rhizobiales;Xanthobacteraceae;genus_NA	31	10	23	4	21	7	39	9	195	22	22	167	15	24
Bacteria;Proteobacteria;Alphaproteobacteria;Rhizobiales;empty_family;Bauldia	76	78	33	20	140	34	141	33	319	17	26	313	21	19
Bacteria;Proteobacteria;Alphaproteobacteria;Rhizobiales;empty_family;Nordella	15	36	35	11	35	20	27	9	94	12	17	114	16	23
Bacteria;Proteobacteria;Alphaproteobacteria;Rhizobiales;family_NA;genus_NA	993	1524	4532	3295	3588	668	1582	1329	3392	5556	6956	2502	8397	8370
Bacteria;Proteobacteria;Alphaproteobacteria;Rhodobacterales;Rhodobacteraceae;Actibacterium	0	0	1	1	2	0	0	0	2	1	0	0	1	2
Bacteria;Proteobacteria;Alphaproteobacteria;Rhodobacterales;Rhodobacteraceae;Albidovulum	0	0	0	0	0	0	0	0	1	0	0	0	0	0
Bacteria;Proteobacteria;Alphaproteobacteria;Rhodobacterales;Rhodobacteraceae;Amaricoccus	2	0	0	0	0	1	0	0	0	0	0	0	0	0
Bacteria;Proteobacteria;Alphaproteobacteria;Rhodobacterales;Rhodobacteraceae;Defluviimonas	50	187	442	245	346	42	39	132	167	503	656	128	754	798
Bacteria;Proteobacteria;Alphaproteobacteria;Rhodobacterales;Rhodobacteraceae;Falsirhodobacter	0	0	0	1	0	0	0	0	0	0	0	0	0	0
Bacteria;Proteobacteria;Alphaproteobacteria;Rhodobacterales;Rhodobacteraceae;Gemmobacter	8	0	1	0	3	1	12	2	13	1	1	15	2	0
Bacteria;Proteobacteria;Alphaproteobacteria;Rhodobacterales;Rhodobacteraceae;Labrenzia	1	0	0	0	0	0	0	0	0	0	0	0	0	0
Bacteria;Proteobacteria;Alphaproteobacteria;Rhodobacterales;Rhodobacteraceae;Paracoccus	4	2	3	1	8	9	16	0	19	3	7	8	0	1
Bacteria;Proteobacteria;Alphaproteobacteria;Rhodobacterales;Rhodobacteraceae;Pseudoruegeria	0	0	0	0	2	0	0	0	0	0	0	0	0	0
Bacteria;Proteobacteria;Alphaproteobacteria;Rhodobacterales;Rhodobacteraceae;Rhodobacter	97	41	50	23	59	53	64	12	89	14	18	80	32	30
Bacteria;Proteobacteria;Alphaproteobacteria;Rhodobacterales;Rhodobacteraceae;Rubellimicrobium	4	0	0	0	0	0	0	0	0	0	0	0	0	0
Bacteria;Proteobacteria;Alphaproteobacteria;Rhodobacterales;Rhodobacteraceae;Tabrizicola	0	0	1	0	0	0	0	0	0	0	0	0	0	0
Bacteria;Proteobacteria;Alphaproteobacteria;Rhodobacterales;Rhodobacteraceae;genus_NA	23	34	122	60	45	3	7	10	123	73	141	57	19	113
Bacteria;Proteobacteria;Alphaproteobacteria;Rhodospirillales;Acetobacteraceae;Acidocella	3	0	0	3	0	2	12	0	9	0	1	18	0	0
Bacteria;Proteobacteria;Alphaproteobacteria;Rhodospirillales;Acetobacteraceae;Rhodovastum	1	0	0	0	0	0	0	0	0	0	0	0	0	0
Bacteria;Proteobacteria;Alphaproteobacteria;Rhodospirillales;Acetobacteraceae;Roseomonas	5	0	0	0	0	2	5	0	15	0	0	31	0	0
Bacteria;Proteobacteria;Alphaproteobacteria;Rhodospirillales;Acetobacteraceae;Stella	14	2	4	0	3	23	19	2	81	1	1	46	1	0
Bacteria;Proteobacteria;Alphaproteobacteria;Rhodospirillales;Acetobacteraceae;genus_NA	16	6	3	5	3	3	14	0	61	2	1	111	0	2
Bacteria;Proteobacteria;Alphaproteobacteria;Rhodospirillales;Rhodospirillaceae;Defluviicoccus	12	0	4	2	0	4	22	1	78	2	0	88	1	0
Bacteria;Proteobacteria;Alphaproteobacteria;Rhodospirillales;Rhodospirillaceae;Dongia	0	0	0	0	0	1	0	0	0	0	0	0	0	0
Bacteria;Proteobacteria;Alphaproteobacteria;Rhodospirillales;Rhodospirillaceae;Elstera	7	0	0	0	0	0	9	0	23	0	0	17	0	0
Bacteria;Proteobacteria;Alphaproteobacteria;Rhodospirillales;Rhodospirillaceae;Ferrovibrio	1	0	0	0	0	2	8	0	15	0	0	19	0	0
Bacteria;Proteobacteria;Alphaproteobacteria;Rhodospirillales;Rhodospirillaceae;Inquilinus	3	0	0	0	0	0	9	0	10	0	0	26	0	0
Bacteria;Proteobacteria;Alphaproteobacteria;Rhodospirillales;Rhodospirillaceae;Magnetospira	0	0	0	0	0	0	0	2	13	0	0	22	0	1
Bacteria;Proteobacteria;Alphaproteobacteria;Rhodospirillales;Rhodospirillaceae;Pelagibius	4	0	0	0	0	4	7	0	5	0	0	3	0	0
Bacteria;Proteobacteria;Alphaproteobacteria;Rhodospirillales;Rhodospirillaceae;Skermanella	0	0	0	0	0	0	0	0	0	0	0	1	0	0
Bacteria;Proteobacteria;Alphaproteobacteria;Rhodospirillales;Rhodospirillaceae;Thalassospira	2	2	0	0	4	2	7	0	3	0	0	5	0	2
Bacteria;Proteobacteria;Alphaproteobacteria;Rhodospirillales;Rhodospirillaceae;genus_NA	150	10	6	9	8	138	222	4	523	8	4	953	5	5
Bacteria;Proteobacteria;Alphaproteobacteria;Rhodospirillales;empty_family;Reyranella	86	249	169	92	533	17	167	203	362	76	61	531	95	104
Bacteria;Proteobacteria;Alphaproteobacteria;Rhodospirillales;family_NA;genus_NA	746	81	103	81	123	382	1027	58	2182	76	94	1713	86	84
Bacteria;Proteobacteria;Alphaproteobacteria;Rickettsiales;Anaplasmataceae;Candidatus_Xenolissoclinum	0	0	0	0	0	0	1	0	0	0	0	0	0	0
Bacteria;Proteobacteria;Alphaproteobacteria;Rickettsiales;Anaplasmataceae;Neorickettsia	2	0	0	0	0	0	0	0	0	0	0	0	0	0
Bacteria;Proteobacteria;Alphaproteobacteria;Rickettsiales;Anaplasmataceae;Wolbachia	94	59	71	56	79	62	69	27	0	0	0	3	0	0
Bacteria;Proteobacteria;Alphaproteobacteria;Rickettsiales;Anaplasmataceae;genus_NA	9	1	1	1	4	8	4	2	49	0	0	4	0	0
Bacteria;Proteobacteria;Alphaproteobacteria;Rickettsiales;Holosporaceae;Holospora	0	0	3	0	3	0	0	3	0	0	0	0	0	0
Bacteria;Proteobacteria;Alphaproteobacteria;Rickettsiales;Holosporaceae;genus_NA	19	2	3	0	0	16	57	0	30	1	0	8	0	0
Bacteria;Proteobacteria;Alphaproteobacteria;Rickettsiales;Rickettsiaceae;Rickettsia	113	18	0	0	20	74	175	8	210	14	7	151	2	5
Bacteria;Proteobacteria;Alphaproteobacteria;Rickettsiales;Rickettsiaceae;genus_NA	0	0	0	0	0	2	1	0	1	0	0	23	1	0
Bacteria;Proteobacteria;Alphaproteobacteria;Rickettsiales;empty_family;Candidatus_Cyrtobacter	0	0	0	0	0	1	0	0	0	0	0	0	0	0
Bacteria;Proteobacteria;Alphaproteobacteria;Rickettsiales;family_NA;genus_NA	176	19	33	11	20	89	355	14	312	49	43	650	164	159
Bacteria;Proteobacteria;Alphaproteobacteria;Sphingomonadales;Erythrobacteraceae;Altererythrobacter	4	6	28	12	18	3	2	4	99	545	806	65	713	790
Bacteria;Proteobacteria;Alphaproteobacteria;Sphingomonadales;Erythrobacteraceae;Croceicoccus	0	0	0	1	0	0	0	0	0	0	0	0	0	0
Bacteria;Proteobacteria;Alphaproteobacteria;Sphingomonadales;Erythrobacteraceae;Erythrobacter	0	1	9	2	11	0	0	1	0	0	0	0	0	0
Bacteria;Proteobacteria;Alphaproteobacteria;Sphingomonadales;Erythrobacteraceae;genus_NA	0	4	5	0	8	1	0	0	0	3	0	0	0	1
Bacteria;Proteobacteria;Alphaproteobacteria;Sphingomonadales;Sphingomonadaceae;Blastomonas	0	0	2	0	0	0	0	0	0	0	1	0	2	0
Bacteria;Proteobacteria;Alphaproteobacteria;Sphingomonadales;Sphingomonadaceae;Novosphingobium	83	284	775	585	584	85	90	225	184	320	507	228	558	621
Bacteria;Proteobacteria;Alphaproteobacteria;Sphingomonadales;Sphingomonadaceae;Sandarakinorhabdus	0	0	0	0	0	2	3	0	7	0	0	6	0	0
Bacteria;Proteobacteria;Alphaproteobacteria;Sphingomonadales;Sphingomonadaceae;Sphingomonas	2	3	16	11	5	0	2	2	5	9	21	3	33	20
Bacteria;Proteobacteria;Alphaproteobacteria;Sphingomonadales;Sphingomonadaceae;Sphingopyxis	18	43	65	35	85	22	27	15	49	34	50	36	54	70
Bacteria;Proteobacteria;Alphaproteobacteria;Sphingomonadales;Sphingomonadaceae;Zymomonas	4	9	5	7	15	0	3	3	11	3	6	24	7	9
Bacteria;Proteobacteria;Alphaproteobacteria;Sphingomonadales;Sphingomonadaceae;genus_NA	135	1576	4515	3738	4057	135	159	1129	376	5215	7276	287	13308	12984
Bacteria;Proteobacteria;Alphaproteobacteria;Sphingomonadales;family_NA;genus_NA	85	804	1663	1167	1458	70	102	859	202	670	929	158	1270	1475
Bacteria;Proteobacteria;Alphaproteobacteria;order_NA;family_NA;genus_NA	37	55	75	41	62	29	88	40	156	46	33	673	40	49
Bacteria;Proteobacteria;Betaproteobacteria;Burkholderiales;Alcaligenaceae;Derxia	1	0	3	0	0	4	7	0	7	0	0	27	0	0
Bacteria;Proteobacteria;Betaproteobacteria;Burkholderiales;Alcaligenaceae;Sutterella	0	0	0	0	0	0	0	0	0	1	2	0	0	0
Bacteria;Proteobacteria;Betaproteobacteria;Burkholderiales;Alcaligenaceae;genus_NA	147	71	55	47	95	107	254	37	467	46	40	248	43	59
Bacteria;Proteobacteria;Betaproteobacteria;Burkholderiales;Burkholderiaceae;Burkholderia	0	0	0	1	0	0	0	0	5	2	4	0	2	6
Bacteria;Proteobacteria;Betaproteobacteria;Burkholderiales;Burkholderiaceae;Chitinimonas	116	3	0	5	6	39	122	4	44	0	0	16	5	0
Bacteria;Proteobacteria;Betaproteobacteria;Burkholderiales;Burkholderiaceae;Cupriavidus	7	0	0	0	0	2	21	0	22	0	0	16	0	0
Bacteria;Proteobacteria;Betaproteobacteria;Burkholderiales;Burkholderiaceae;Lautropia	43	55	112	66	92	26	38	24	83	78	107	90	130	130
Bacteria;Proteobacteria;Betaproteobacteria;Burkholderiales;Burkholderiaceae;Limnobacter	0	0	0	0	0	1	2	0	4	0	0	0	0	0
Bacteria;Proteobacteria;Betaproteobacteria;Burkholderiales;Burkholderiaceae;Ralstonia	0	0	0	0	0	0	0	0	1	5	1	5	0	1
Bacteria;Proteobacteria;Betaproteobacteria;Burkholderiales;Comamonadaceae;Acidovorax	11	2	2	1	10	3	24	5	12	1	2	8	2	2
Bacteria;Proteobacteria;Betaproteobacteria;Burkholderiales;Comamonadaceae;Albidiferax	2	0	0	2	0	0	1	0	0	0	0	2	0	1
Bacteria;Proteobacteria;Betaproteobacteria;Burkholderiales;Comamonadaceae;Alicycliphilus	14	1	0	0	0	1	9	0	9	0	1	0	0	0
Bacteria;Proteobacteria;Betaproteobacteria;Burkholderiales;Comamonadaceae;Aquabacterium	1	0	0	0	0	1	0	1	20	0	0	0	1	1
Bacteria;Proteobacteria;Betaproteobacteria;Burkholderiales;Comamonadaceae;Brachymonas	0	0	0	0	0	0	23	0	0	0	0	0	0	0
Bacteria;Proteobacteria;Betaproteobacteria;Burkholderiales;Comamonadaceae;Chlorochromatium	0	0	0	2	0	0	1	0	0	0	0	0	0	1
Bacteria;Proteobacteria;Betaproteobacteria;Burkholderiales;Comamonadaceae;Comamonas	93	27	21	10	58	21	113	21	168	21	11	126	18	17
Bacteria;Proteobacteria;Betaproteobacteria;Burkholderiales;Comamonadaceae;Curvibacter	0	0	0	0	0	0	0	0	0	7	1	1	0	1
Bacteria;Proteobacteria;Betaproteobacteria;Burkholderiales;Comamonadaceae;Delftia	0	0	0	0	0	0	0	0	1	0	0	0	0	0
Bacteria;Proteobacteria;Betaproteobacteria;Burkholderiales;Comamonadaceae;Extensimonas	0	0	0	0	1	0	0	0	0	0	0	0	0	0
Bacteria;Proteobacteria;Betaproteobacteria;Burkholderiales;Comamonadaceae;Hydrogenophaga	3	6	76	93	5	0	0	4	2	5	31	1	78	71
Bacteria;Proteobacteria;Betaproteobacteria;Burkholderiales;Comamonadaceae;Ideonella	14	13	132	114	53	3	3	19	16	45	198	16	202	191
Bacteria;Proteobacteria;Betaproteobacteria;Burkholderiales;Comamonadaceae;Inhella	0	0	0	0	0	0	0	0	0	0	0	0	1	1
Bacteria;Proteobacteria;Betaproteobacteria;Burkholderiales;Comamonadaceae;Leptothrix	4	0	0	0	0	2	0	0	52	10	3	93	5	6
Bacteria;Proteobacteria;Betaproteobacteria;Burkholderiales;Comamonadaceae;Limnohabitans	5	1	0	0	1	1	1	0	0	0	0	0	0	0
Bacteria;Proteobacteria;Betaproteobacteria;Burkholderiales;Comamonadaceae;Methylibium	0	0	0	0	0	0	0	0	0	0	0	0	0	1
Bacteria;Proteobacteria;Betaproteobacteria;Burkholderiales;Comamonadaceae;Mitsuaria	0	0	0	0	0	0	2	0	0	1	2	0	0	0
Bacteria;Proteobacteria;Betaproteobacteria;Burkholderiales;Comamonadaceae;Paucibacter	0	0	0	0	0	1	0	0	1	0	0	0	0	0
Bacteria;Proteobacteria;Betaproteobacteria;Burkholderiales;Comamonadaceae;Pelomonas	476	84	11	35	105	157	826	48	8	0	1	2	0	0
Bacteria;Proteobacteria;Betaproteobacteria;Burkholderiales;Comamonadaceae;Polaromonas	0	0	0	0	1	1	0	1	0	0	0	0	0	0
Bacteria;Proteobacteria;Betaproteobacteria;Burkholderiales;Comamonadaceae;Pseudorhodoferax	13	2	3	0	5	2	15	0	11	2	4	31	1	2
Bacteria;Proteobacteria;Betaproteobacteria;Burkholderiales;Comamonadaceae;Ramlibacter	3	0	0	0	0	0	6	0	7	1	0	6	0	0
Bacteria;Proteobacteria;Betaproteobacteria;Burkholderiales;Comamonadaceae;Rhizobacter	65	2	0	0	13	33	48	0	195	1	1	268	1	1
Bacteria;Proteobacteria;Betaproteobacteria;Burkholderiales;Comamonadaceae;Rivibacter	0	0	3	2	0	0	0	1	0	0	0	0	0	1
Bacteria;Proteobacteria;Betaproteobacteria;Burkholderiales;Comamonadaceae;Roseateles	0	1	0	5	0	2	9	0	3	0	0	0	0	0
Bacteria;Proteobacteria;Betaproteobacteria;Burkholderiales;Comamonadaceae;Rubrivivax	28	20	46	26	29	9	48	21	49	27	28	56	38	38
Bacteria;Proteobacteria;Betaproteobacteria;Burkholderiales;Comamonadaceae;Simplicispira	1	1	2	0	0	0	0	0	0	0	0	0	0	0
Bacteria;Proteobacteria;Betaproteobacteria;Burkholderiales;Comamonadaceae;Sphaerotilus	52	2	2	1	10	13	78	1	3	0	0	2	0	2
Bacteria;Proteobacteria;Betaproteobacteria;Burkholderiales;Comamonadaceae;Tepidimonas	0	0	0	0	0	0	1	0	0	0	0	0	0	0
Bacteria;Proteobacteria;Betaproteobacteria;Burkholderiales;Comamonadaceae;Variovorax	1	0	0	0	0	0	4	0	1	0	0	2	0	0
Bacteria;Proteobacteria;Betaproteobacteria;Burkholderiales;Comamonadaceae;genus_NA	410	148	205	162	345	99	513	131	939	282	321	955	599	641
Bacteria;Proteobacteria;Betaproteobacteria;Burkholderiales;Oxalobacteraceae;Herbaspirillum	0	0	0	0	0	0	0	0	9	6	6	7	7	7
Bacteria;Proteobacteria;Betaproteobacteria;Burkholderiales;Oxalobacteraceae;Herminiimonas	0	0	0	0	0	0	0	0	0	0	0	1	0	0
Bacteria;Proteobacteria;Betaproteobacteria;Burkholderiales;Oxalobacteraceae;Janthinobacterium	0	0	0	0	0	0	0	0	0	1	2	0	3	2
Bacteria;Proteobacteria;Betaproteobacteria;Burkholderiales;Oxalobacteraceae;Massilia	41	5	1	2	2	17	174	31	25	0	0	4	0	1
Bacteria;Proteobacteria;Betaproteobacteria;Burkholderiales;Oxalobacteraceae;Paucimonas	2	0	0	0	0	0	0	0	0	0	0	0	0	0
Bacteria;Proteobacteria;Betaproteobacteria;Burkholderiales;Oxalobacteraceae;Undibacterium	59	2	2	5	8	9	35	5	11	0	1	33	3	3
Bacteria;Proteobacteria;Betaproteobacteria;Burkholderiales;Oxalobacteraceae;genus_NA	0	0	0	0	2	3	0	0	3	0	0	2	0	0
Bacteria;Proteobacteria;Betaproteobacteria;Hydrogenophilales;Hydrogenophilaceae;Thiobacillus	0	0	0	0	0	0	0	0	4	0	0	2	0	0
Bacteria;Proteobacteria;Betaproteobacteria;Hydrogenophilales;Hydrogenophilaceae;genus_NA	0	0	0	0	0	0	0	0	1	0	0	0	0	0
Bacteria;Proteobacteria;Betaproteobacteria;Methylophilales;Methylophilaceae;Methylobacillus	0	0	0	3	0	0	0	0	0	0	0	0	0	0
Bacteria;Proteobacteria;Betaproteobacteria;Methylophilales;Methylophilaceae;Methylotenera	0	0	0	0	0	1	1	0	0	0	0	0	0	0
Bacteria;Proteobacteria;Betaproteobacteria;Methylophilales;Methylophilaceae;genus_NA	0	0	0	0	0	0	0	1	0	3	0	3	1	2
Bacteria;Proteobacteria;Betaproteobacteria;Neisseriales;Neisseriaceae;Chitinibacter	0	0	0	0	2	0	0	0	1	0	0	3	3	0
Bacteria;Proteobacteria;Betaproteobacteria;Neisseriales;Neisseriaceae;Leeia	70	8	6	2	13	25	51	0	29	1	1	3	0	0
Bacteria;Proteobacteria;Betaproteobacteria;Neisseriales;Neisseriaceae;Uruburuella	0	0	0	0	0	0	0	1	0	0	0	0	0	0
Bacteria;Proteobacteria;Betaproteobacteria;Neisseriales;Neisseriaceae;Vitreoscilla	0	0	1	0	0	0	0	0	0	0	0	0	0	0
Bacteria;Proteobacteria;Betaproteobacteria;Neisseriales;Neisseriaceae;Vogesella	32	0	9	3	7	3	13	1	1	1	0	0	1	2
Bacteria;Proteobacteria;Betaproteobacteria;Neisseriales;Neisseriaceae;genus_NA	12	7	15	9	14	19	24	6	20	41	42	36	164	123
Bacteria;Proteobacteria;Betaproteobacteria;Nitrosomonadales;Gallionellaceae;Gallionella	0	0	1	0	0	0	0	0	0	0	0	0	0	0
Bacteria;Proteobacteria;Betaproteobacteria;Nitrosomonadales;Nitrosomonadaceae;Nitrosomonas	9	1	30	34	2	2	3	2	27	8	65	20	95	85
Bacteria;Proteobacteria;Betaproteobacteria;Nitrosomonadales;Nitrosomonadaceae;genus_NA	215	271	522	392	720	122	249	197	533	806	659	667	556	505
Bacteria;Proteobacteria;Betaproteobacteria;Rhodocyclales;Rhodocyclaceae;Azospira	0	0	2	4	1	3	0	0	52	3	0	104	3	0
Bacteria;Proteobacteria;Betaproteobacteria;Rhodocyclales;Rhodocyclaceae;Denitratisoma	2	1	0	0	0	0	0	1	0	1	0	0	0	0
Bacteria;Proteobacteria;Betaproteobacteria;Rhodocyclales;Rhodocyclaceae;Georgfuchsia	0	0	0	0	0	0	0	0	0	0	0	3	0	0
Bacteria;Proteobacteria;Betaproteobacteria;Rhodocyclales;Rhodocyclaceae;Methyloversatilis	0	0	0	0	0	0	0	0	0	0	0	2	0	0
Bacteria;Proteobacteria;Betaproteobacteria;Rhodocyclales;Rhodocyclaceae;Propionivibrio	0	0	0	0	1	0	1	0	0	0	0	0	0	0
Bacteria;Proteobacteria;Betaproteobacteria;Rhodocyclales;Rhodocyclaceae;Zoogloea	0	1	0	0	1	0	1	0	0	0	0	0	0	0
Bacteria;Proteobacteria;Betaproteobacteria;Rhodocyclales;Rhodocyclaceae;genus_NA	0	0	0	0	0	1	1	3	4	0	0	0	0	0
Bacteria;Proteobacteria;Betaproteobacteria;order_NA;family_NA;genus_NA	739	1338	1449	999	2816	348	909	785	1795	1442	1349	1741	1582	1621
Bacteria;Proteobacteria;Deltaproteobacteria;Bdellovibrionales;Bacteriovoracaceae;Bacteriovorax	1	0	0	1	0	0	0	0	0	0	0	0	1	1
Bacteria;Proteobacteria;Deltaproteobacteria;Bdellovibrionales;Bacteriovoracaceae;Peredibacter	30	118	132	108	279	20	10	12	5	34	25	18	70	71
Bacteria;Proteobacteria;Deltaproteobacteria;Bdellovibrionales;Bacteriovoracaceae;genus_NA	8	2	0	0	3	2	20	0	107	0	1	80	0	0
Bacteria;Proteobacteria;Deltaproteobacteria;Bdellovibrionales;Bdellovibrionaceae;Bdellovibrio	76	25	3	13	54	85	157	32	130	36	13	256	13	12
Bacteria;Proteobacteria;Deltaproteobacteria;Bdellovibrionales;Bdellovibrionaceae;genus_NA	28	4	2	0	3	19	5	0	178	3	0	211	0	0
Bacteria;Proteobacteria;Deltaproteobacteria;Desulfarculales;Desulfarculaceae;genus_NA	0	0	0	0	0	0	0	0	0	0	0	1	0	0
Bacteria;Proteobacteria;Deltaproteobacteria;Desulfobacterales;Desulfobulbaceae;Desulfocapsa	1	0	2	0	0	0	0	0	1	0	0	0	0	0
Bacteria;Proteobacteria;Deltaproteobacteria;Desulfobacterales;Nitrospinaceae;genus_NA	66	3	1	1	2	38	94	0	114	0	4	78	2	0
Bacteria;Proteobacteria;Deltaproteobacteria;Desulfobacterales;family_NA;genus_NA	0	0	0	0	0	1	0	0	0	0	0	0	0	0
Bacteria;Proteobacteria;Deltaproteobacteria;Desulfovibrionales;Desulfovibrionaceae;Desulfovibrio	0	0	0	0	0	0	3	0	0	0	0	0	1	0
Bacteria;Proteobacteria;Deltaproteobacteria;Desulfuromonadales;Desulfuromonadaceae;Desulfuromonas	0	0	0	0	0	0	0	0	0	0	0	2	0	0
Bacteria;Proteobacteria;Deltaproteobacteria;Desulfuromonadales;Geobacteraceae;Geobacter	7	0	0	0	0	4	16	0	58	1	0	144	3	2
Bacteria;Proteobacteria;Deltaproteobacteria;Desulfuromonadales;family_NA;genus_NA	29	1	6	1	6	15	39	3	97	3	5	174	2	3
Bacteria;Proteobacteria;Deltaproteobacteria;Myxococcales;Haliangiaceae;Haliangium	353	115	451	279	273	268	925	150	2503	365	576	2750	729	877
Bacteria;Proteobacteria;Deltaproteobacteria;Myxococcales;Nannocystaceae;Nannocystis	42	0	0	0	0	49	96	2	711	1	1	509	1	0
Bacteria;Proteobacteria;Deltaproteobacteria;Myxococcales;Nannocystaceae;genus_NA	1	0	0	0	0	2	13	0	54	0	0	317	0	0
Bacteria;Proteobacteria;Deltaproteobacteria;Myxococcales;Phaselicystidaceae;Phaselicystis	40	8	1	1	16	16	49	9	105	8	1	106	10	8
Bacteria;Proteobacteria;Deltaproteobacteria;Myxococcales;Polyangiaceae;Byssovorax	117	1	2	0	2	50	265	0	118	0	1	287	0	1
Bacteria;Proteobacteria;Deltaproteobacteria;Myxococcales;Polyangiaceae;Chondromyces	0	0	0	0	0	0	0	0	0	0	0	3	0	0
Bacteria;Proteobacteria;Deltaproteobacteria;Myxococcales;Polyangiaceae;Sorangium	54	43	57	41	131	23	99	49	252	139	114	444	120	121
Bacteria;Proteobacteria;Deltaproteobacteria;Myxococcales;Polyangiaceae;genus_NA	1	1	3	0	3	0	0	0	3	0	1	3	1	1
Bacteria;Proteobacteria;Deltaproteobacteria;Myxococcales;Sandaracinaceae;Sandaracinus	30	169	113	84	223	11	43	105	137	59	86	83	27	49
Bacteria;Proteobacteria;Deltaproteobacteria;Myxococcales;Sandaracinaceae;genus_NA	68	29	25	11	27	59	84	40	135	97	143	210	151	197
Bacteria;Proteobacteria;Deltaproteobacteria;Myxococcales;family_NA;genus_NA	220	113	132	122	192	182	287	98	762	387	299	1200	222	223
Bacteria;Proteobacteria;Deltaproteobacteria;Syntrophobacterales;Syntrophaceae;Smithella	0	0	0	0	0	1	10	0	2	0	0	5	0	0
Bacteria;Proteobacteria;Deltaproteobacteria;Syntrophobacterales;Syntrophaceae;genus_NA	35	84	172	103	186	25	48	51	157	133	123	80	105	89
Bacteria;Proteobacteria;Deltaproteobacteria;order_NA;family_NA;genus_NA	351	200	149	104	310	250	495	111	1089	218	199	1347	168	162
Bacteria;Proteobacteria;Epsilonproteobacteria;Campylobacterales;Campylobacteraceae;Arcobacter	0	0	0	0	2	2	17	2	0	0	0	0	0	0
Bacteria;Proteobacteria;Epsilonproteobacteria;Campylobacterales;Helicobacteraceae;Helicobacter	0	0	0	0	1	0	0	0	0	0	0	0	0	0
Bacteria;Proteobacteria;Epsilonproteobacteria;Campylobacterales;Helicobacteraceae;Sulfurimonas	0	0	0	0	0	0	0	2	0	0	0	0	0	0
Bacteria;Proteobacteria;Epsilonproteobacteria;Campylobacterales;Helicobacteraceae;Wolinella	0	0	0	0	0	0	1	0	0	0	0	0	0	0
Bacteria;Proteobacteria;Gammaproteobacteria;Acidithiobacillales;family_NA;genus_NA	0	0	0	0	1	0	0	0	0	0	0	0	0	0
Bacteria;Proteobacteria;Gammaproteobacteria;Aeromonadales;Aeromonadaceae;Aeromonas	7	8	7	5	21	0	14	3	0	0	0	1	0	0
Bacteria;Proteobacteria;Gammaproteobacteria;Aeromonadales;Succinivibrionaceae;Anaerobiospirillum	0	0	0	0	0	0	0	0	0	0	0	1	0	0
Bacteria;Proteobacteria;Gammaproteobacteria;Aeromonadales;Succinivibrionaceae;Ruminobacter	0	0	0	0	0	0	0	0	0	2	0	0	0	0
Bacteria;Proteobacteria;Gammaproteobacteria;Aeromonadales;Succinivibrionaceae;Succinivibrio	0	0	0	0	0	0	0	0	2	3	1	0	0	0
Bacteria;Proteobacteria;Gammaproteobacteria;Alteromonadales;Alteromonadaceae;Porticoccus	0	0	0	0	0	0	1	0	1	0	0	5	0	0
Bacteria;Proteobacteria;Gammaproteobacteria;Chromatiales;Chromatiaceae;Nitrosococcus	0	1	0	0	0	0	0	0	810	315	308	729	415	419
Bacteria;Proteobacteria;Gammaproteobacteria;Chromatiales;Chromatiaceae;Rheinheimera	34	6	0	1	4	8	62	4	1	0	1	9	1	1
Bacteria;Proteobacteria;Gammaproteobacteria;Chromatiales;Ectothiorhodospiraceae;Acidiferrobacter	1	2	0	0	2	2	0	6	4	0	1	85	8	2
Bacteria;Proteobacteria;Gammaproteobacteria;Enterobacteriales;Enterobacteriaceae;Candidatus_Carsonella	5	0	8	3	1	14	26	1	0	0	0	0	0	0
Bacteria;Proteobacteria;Gammaproteobacteria;Enterobacteriales;Enterobacteriaceae;Candidatus_Zinderia	1	1	0	0	0	1	0	0	0	0	0	0	0	0
Bacteria;Proteobacteria;Gammaproteobacteria;Enterobacteriales;Enterobacteriaceae;Citrobacter	3	0	0	0	0	0	15	19	0	0	1	1	0	0
Bacteria;Proteobacteria;Gammaproteobacteria;Enterobacteriales;Enterobacteriaceae;Enterobacter	0	0	0	0	0	0	0	0	0	2	1	1	0	0
Bacteria;Proteobacteria;Gammaproteobacteria;Enterobacteriales;Enterobacteriaceae;Photorhabdus	0	0	0	0	0	1	0	0	0	0	0	0	0	0
Bacteria;Proteobacteria;Gammaproteobacteria;Enterobacteriales;Enterobacteriaceae;Plesiomonas	0	0	0	0	1	0	0	0	0	0	0	0	0	0
Bacteria;Proteobacteria;Gammaproteobacteria;Enterobacteriales;Enterobacteriaceae;Rahnella	0	0	0	0	0	0	0	0	0	0	0	0	0	1
Bacteria;Proteobacteria;Gammaproteobacteria;Enterobacteriales;Enterobacteriaceae;Xenorhabdus	0	0	0	0	0	0	0	0	0	0	0	2	0	0
Bacteria;Proteobacteria;Gammaproteobacteria;Enterobacteriales;Enterobacteriaceae;genus_NA	7	5	9	4	11	3	24	7	3	1	0	0	0	0
Bacteria;Proteobacteria;Gammaproteobacteria;Legionellales;Coxiellaceae;Aquicella	7	0	0	0	5	10	17	0	27	1	1	85	0	1
Bacteria;Proteobacteria;Gammaproteobacteria;Legionellales;Coxiellaceae;Coxiella	58	34	68	30	84	22	54	13	170	89	61	155	24	30
Bacteria;Proteobacteria;Gammaproteobacteria;Legionellales;Coxiellaceae;genus_NA	4	6	16	11	21	4	7	7	9	25	7	14	13	29
Bacteria;Proteobacteria;Gammaproteobacteria;Legionellales;Legionellaceae;Legionella	31	6	6	4	15	50	80	3	88	13	5	192	24	26
Bacteria;Proteobacteria;Gammaproteobacteria;Legionellales;Legionellaceae;genus_NA	0	3	0	0	0	0	0	0	0	0	0	0	0	0
Bacteria;Proteobacteria;Gammaproteobacteria;Oceanospirillales;Halomonadaceae;Halomonas	5	0	0	0	7	4	6	0	22	1	0	11	0	0
Bacteria;Proteobacteria;Gammaproteobacteria;Oceanospirillales;Oceanospirillaceae;Amphritea	0	0	0	2	0	0	0	0	0	0	0	0	0	0
Bacteria;Proteobacteria;Gammaproteobacteria;Oceanospirillales;Oceanospirillaceae;Oceanobacter	7	0	0	0	0	1	9	0	15	0	0	0	0	0
Bacteria;Proteobacteria;Gammaproteobacteria;Oceanospirillales;Oceanospirillaceae;Pseudospirillum	0	0	0	0	0	1	0	0	1	0	0	2	0	0
Bacteria;Proteobacteria;Gammaproteobacteria;Oceanospirillales;family_NA;genus_NA	0	1	0	0	0	0	0	0	0	0	1	0	0	0
Bacteria;Proteobacteria;Gammaproteobacteria;Pseudomonadales;Moraxellaceae;Acinetobacter	10	3	1	0	4	0	14	16	105	2	5	1	1	0
Bacteria;Proteobacteria;Gammaproteobacteria;Pseudomonadales;Moraxellaceae;Alkanindiges	3	0	0	0	0	0	0	0	0	0	0	0	0	0
Bacteria;Proteobacteria;Gammaproteobacteria;Pseudomonadales;Moraxellaceae;Enhydrobacter	0	0	0	0	0	0	0	0	5	0	0	0	0	0
Bacteria;Proteobacteria;Gammaproteobacteria;Pseudomonadales;Moraxellaceae;genus_NA	4	0	0	0	3	6	3	0	0	0	0	7	0	0
Bacteria;Proteobacteria;Gammaproteobacteria;Pseudomonadales;Pseudomonadaceae;Cellvibrio	100	4	3	4	9	9	38	0	46	2	0	95	11	9
Bacteria;Proteobacteria;Gammaproteobacteria;Pseudomonadales;Pseudomonadaceae;Pseudomonas	8	0	1	0	3	1	62	17	253	3	2	8	0	1
Bacteria;Proteobacteria;Gammaproteobacteria;Thiotrichales;Thiotrichaceae;Beggiatoa	1	0	0	0	0	0	0	0	0	0	0	1	0	0
Bacteria;Proteobacteria;Gammaproteobacteria;Thiotrichales;Thiotrichaceae;Thiothrix	3	0	0	1	1	0	4	0	11	4	2	7	2	2
Bacteria;Proteobacteria;Gammaproteobacteria;Thiotrichales;family_NA;genus_NA	4	0	20	7	0	6	41	7	10	1	0	10	0	0
Bacteria;Proteobacteria;Gammaproteobacteria;Xanthomonadales;Sinobacteraceae;Steroidobacter	4	2	2	0	0	0	3	0	1	0	0	0	0	0
Bacteria;Proteobacteria;Gammaproteobacteria;Xanthomonadales;Xanthomonadaceae;Aquimonas	0	0	0	0	0	0	0	0	0	0	0	0	0	2
Bacteria;Proteobacteria;Gammaproteobacteria;Xanthomonadales;Xanthomonadaceae;Arenimonas	10	0	0	0	0	8	30	0	92	0	0	741	0	0
Bacteria;Proteobacteria;Gammaproteobacteria;Xanthomonadales;Xanthomonadaceae;Dokdonella	19	1	0	0	0	21	21	1	102	2	0	183	4	7
Bacteria;Proteobacteria;Gammaproteobacteria;Xanthomonadales;Xanthomonadaceae;Dyella	2	0	0	0	0	0	0	0	0	0	0	0	0	0
Bacteria;Proteobacteria;Gammaproteobacteria;Xanthomonadales;Xanthomonadaceae;Luteimonas	0	0	0	0	0	0	0	0	2	0	0	6	0	1
Bacteria;Proteobacteria;Gammaproteobacteria;Xanthomonadales;Xanthomonadaceae;Lysobacter	2	0	0	0	0	1	3	0	0	0	0	0	0	0
Bacteria;Proteobacteria;Gammaproteobacteria;Xanthomonadales;Xanthomonadaceae;Pseudofulvimonas	0	0	0	0	0	1	0	0	0	0	0	0	0	0
Bacteria;Proteobacteria;Gammaproteobacteria;Xanthomonadales;Xanthomonadaceae;Pseudoxanthomonas	0	0	0	0	0	1	0	0	0	1	0	0	0	0
Bacteria;Proteobacteria;Gammaproteobacteria;Xanthomonadales;Xanthomonadaceae;Silanimonas	0	0	0	0	0	0	0	0	1	0	0	0	0	0
Bacteria;Proteobacteria;Gammaproteobacteria;Xanthomonadales;Xanthomonadaceae;Stenotrophomonas	1	1	1	1	0	1	7	0	5	0	0	1	0	0
Bacteria;Proteobacteria;Gammaproteobacteria;Xanthomonadales;Xanthomonadaceae;Tahibacter	57	1	1	0	4	31	69	1	64	3	0	47	0	0
Bacteria;Proteobacteria;Gammaproteobacteria;Xanthomonadales;Xanthomonadaceae;Thermomonas	101	9	0	5	20	77	75	6	215	5	8	330	3	5
Bacteria;Proteobacteria;Gammaproteobacteria;Xanthomonadales;Xanthomonadaceae;Xanthomonas	1	0	0	0	0	0	0	0	1	0	0	0	0	0
Bacteria;Proteobacteria;Gammaproteobacteria;Xanthomonadales;Xanthomonadaceae;genus_NA	10	1	0	0	0	6	7	0	35	1	0	47	0	0
Bacteria;Proteobacteria;Gammaproteobacteria;Xanthomonadales;family_NA;genus_NA	1091	1628	1745	773	1847	615	1447	1182	4207	1314	1203	3636	1208	1289
Bacteria;Proteobacteria;Gammaproteobacteria;empty_order;empty_family;Marinicella	0	0	0	0	0	0	0	1	0	0	0	0	0	0
Bacteria;Proteobacteria;Gammaproteobacteria;order_NA;family_NA;genus_NA	219	290	144	91	480	113	499	169	115	7	7	88	6	3
Bacteria;Proteobacteria;class_NA;order_NA;family_NA;genus_NA	46	105	78	57	259	44	111	86	205	184	117	230	51	89
Bacteria;Spirochaetae;Spirochaetes;Spirochaetales;Leptospiraceae;Leptonema	2	0	0	0	0	1	0	0	4	0	1	0	0	0
Bacteria;Spirochaetae;Spirochaetes;Spirochaetales;Leptospiraceae;Turneriella	10	2	0	0	1	5	13	0	5	1	0	32	0	0
Bacteria;Spirochaetae;Spirochaetes;Spirochaetales;Leptospiraceae;genus_NA	10	0	0	0	0	11	16	0	18	0	0	54	0	0
Bacteria;Spirochaetae;Spirochaetes;Spirochaetales;Spirochaetaceae;Spirochaeta	0	0	0	0	0	3	46	0	1	0	0	5	0	0
Bacteria;Spirochaetae;Spirochaetes;Spirochaetales;Spirochaetaceae;Treponema	0	0	0	0	0	0	1	0	5	0	1	0	0	0
Bacteria;Spirochaetae;Spirochaetes;Spirochaetales;Spirochaetaceae;genus_NA	0	0	0	0	0	0	0	0	0	0	0	8	0	0
Bacteria;Spirochaetae;Spirochaetes;Spirochaetales;family_NA;genus_NA	0	0	0	0	0	0	13	0	0	0	0	2	0	0
Bacteria;Spirochaetes;class_NA;order_NA;family_NA;genus_NA	0	0	0	2	0	0	114	0	0	0	0	0	0	0
Bacteria;Synergistetes;Synergistia;Synergistales;Synergistaceae;genus_NA	0	0	0	0	2	0	24	0	0	0	0	0	0	0
Bacteria;Tenericutes;Mollicutes;Acholeplasmatales;Acholeplasmataceae;Acholeplasma	0	0	0	2	0	0	443	0	0	0	0	0	0	0
Bacteria;Tenericutes;Mollicutes;order_NA;family_NA;genus_NA	0	0	0	0	0	0	10	0	1	2	0	0	1	1
Bacteria;Thermotogae;Thermotogae;Thermotogales;Thermotogaceae;genus_NA	0	0	0	0	0	0	1	0	0	0	0	0	0	0
Bacteria;Verrucomicrobia;Opitutae;Opitutales;Opitutaceae;Opitutus	206	272	114	80	400	198	350	206	654	238	103	1028	113	94
Bacteria;Verrucomicrobia;Opitutae;Puniceicoccales;Puniceicoccaceae;Cerasicoccus	1	1	0	0	0	2	5	0	4	0	0	0	0	0
Bacteria;Verrucomicrobia;Opitutae;order_NA;family_NA;genus_NA	1	1	0	0	0	0	0	0	1	0	0	5	0	0
Bacteria;Verrucomicrobia;Spartobacteria;empty_order;empty_family;Chthoniobacter	387	145	36	19	217	323	773	155	1563	50	24	1281	96	75
Bacteria;Verrucomicrobia;Verrucomicrobiae;Verrucomicrobiales;Verrucomicrobiaceae;Akkermansia	0	0	0	0	0	0	0	0	0	0	0	0	0	1
Bacteria;Verrucomicrobia;Verrucomicrobiae;Verrucomicrobiales;Verrucomicrobiaceae;Brevifollis	0	0	0	0	0	1	1	0	0	0	0	0	0	0
Bacteria;Verrucomicrobia;Verrucomicrobiae;Verrucomicrobiales;Verrucomicrobiaceae;Haloferula	0	0	0	0	0	0	0	0	1	0	0	0	0	0
Bacteria;Verrucomicrobia;Verrucomicrobiae;Verrucomicrobiales;Verrucomicrobiaceae;Prosthecobacter	108	46	0	4	50	135	274	11	199	3	2	178	2	2
Bacteria;Verrucomicrobia;Verrucomicrobiae;Verrucomicrobiales;Verrucomicrobiaceae;genus_NA	153	274	175	116	580	161	338	257	481	230	154	271	45	53
Bacteria;Verrucomicrobia;Verrucomicrobiae;Verrucomicrobiales;family_NA;genus_NA	2	0	0	0	0	0	9	0	5	0	0	6	0	0
Bacteria;Verrucomicrobia;class_NA;order_NA;family_NA;genus_NA	321	702	402	243	1483	337	472	474	993	779	283	1238	361	353
Bacteria;empty_phylum;empty_class;empty_order;empty_family;Caldithrix	9	0	0	0	0	7	6	0	8	0	0	108	0	0
Bacteria;empty_phylum;empty_class;empty_order;empty_family;Thermobaculum	2	0	0	0	0	0	4	0	0	0	0	0	0	0
Bacteria;phylum_NA;class_NA;order_NA;family_NA;genus_NA	545	1142	508	302	2026	572	1016	767	1898	911	471	2318	537	575
Total Bacteria Sequence Count	27676	42921	66125	49794	88784	19780	45213	33144	77207	86081	87060	75870	86579	85895
